# Supplementary material for: (η5-Penta­methyl­cyclo­penta­dien­yl)(η6-p-toluene­sulfonamide)ruthenium(II) tetra­phenyl­borate
Source: Acta Crystallogr Sect E Struct Rep Online. 2008 Nov 20;64(Pt 12):m1568. doi: 10.1107/S1600536808037689 (PMC2960125; doi:10.1107/S1600536808037689)
Supplement: Supplementary file 1 [file e-64-m1568-sup1.cif]

##############################################################################
###                                                                        ###
###        Electronic paper (Acta Crystallographica Section E)             ###
###                                                                        ###
##############################################################################
#                                                                            #
# This CIF contains the data in a paper accepted for publication in Acta     #
# Crystallographica Section E. It conforms to the requirements of Notes      #
# for Authors for Section E, and has been peer reviewed under the auspices   #
# of the IUCr Commission on Journals.                                        #
#                                                                            #
# Full details of the Crystallographic Information File format               #
# are given in the paper "The Crystallographic Information File (CIF):       #
# a New Standard Archive File for Crystallography" by S. R. Hall, F. H.      #
# Allen and I. D. Brown [Acta Cryst. (1991), A47, 655-685].                  #
#                                                                            #
# The current version of the core CIF dictionary is obtainable from          #
# ftp://ftp.iucr.org/pub/cif_core.dic. The current version number is 2.4.    #
#                                                                            #
# Software is freely available for graphical display of the structure(s) in  #
# this CIF.  For information consult the CIF home page http://www.iucr.org/  #
# cif/home.html                                                              #
#                                                                            #
# This file may be used for bona fide research purposes within the           #
# scientific community so long as proper attribution is given to the journal # 
# article from which it was obtained.                                        #
#                                                                            #
##############################################################################
                                             
data_global
_journal_date_recd_electronic     2008-11-06
_journal_date_accepted     2008-11-13
_journal_name_full     'Acta Crystallographica, Section E'
_journal_year     2008
_journal_volume     64
_journal_issue     12
_journal_page_first     m1568
_journal_page_last     m1568
_journal_paper_category     QM
_journal_coeditor_code     BH2206
_publ_contact_author_name     'Professor Peter Healy'
_publ_contact_author_address
;
School of Science
Griffith University
Nathan, Brisbane 4111, Australia
;
_publ_contact_author_email     'p.healy@griffith.edu.au'
_publ_contact_author_fax     '617 3735 6572'
_publ_contact_author_phone     '617 3735 7442'
_publ_section_title
;\
(\h^5^-Pentamethylcyclopentadienyl)(\h^6^-<i>p</i>-toluenesulfonamide)\
ruthenium(II) tetraphenylborate
;
loop_
    _publ_author_name
    _publ_author_address
    "Loughrey, Bradley T."
;
Eskitis Institute for Cell and Molecular Therapies
Griffith University
Brisbane 4111
Australia
;
    "Williams, Michael L."
;
Eskitis Institute for Cell and Molecular Therapies
Griffith University
Brisbane 4111
Australia
;
    "Poulsen, Sally-Ann"
;
Eskitis Institute for Cell and Molecular Therapies
Griffith University
Brisbane 4111
Australia
;
    "Healy, Peter C."
;
Eskitis Institute for Cell and Molecular Therapies
Griffith University
Brisbane 4111
Australia
;
data_I
_chemical_name_systematic
;
(\h^5^-Pentamethylcyclopentadienyl)(\h^6^-<i>p</i>-
toluenesulfonamide)ruthenium(II) tetraphenylborate
;
_chemical_name_common     ?
_chemical_formula_moiety     'C17 H24 N O2 Ru S +, C24 H20 B -'
_chemical_formula_sum     'C41 H44 B N O2 Ru S'
_chemical_formula_structural     ?
_chemical_formula_iupac     '[Ru (C10 H15) (C7 H9 N O2 S)] C24 H20 B'
_chemical_formula_weight     726.72
_chemical_melting_point     518
_symmetry_cell_setting     monoclinic
_symmetry_space_group_name_H-M     'P 21/n'
_symmetry_space_group_name_Hall     '-P 2yn'
loop_
    _symmetry_equiv_pos_site_id
    _symmetry_equiv_pos_as_xyz
    1 x,y,z
    2 1/2-x,1/2+y,1/2-z
    3 -x,-y,-z
    4 1/2+x,1/2-y,1/2+z
_cell_length_a     12.2254(2)
_cell_length_b     13.4685(2)
_cell_length_c     22.9204(5)
_cell_angle_alpha     90
_cell_angle_beta     104.000(2)
_cell_angle_gamma     90
_cell_volume     3661.92(12)
_cell_formula_units_Z     4
_cell_measurement_reflns_used     9519
_cell_measurement_theta_min     3.1304
_cell_measurement_theta_max     27.4979
_cell_measurement_temperature     296
_cell_special_details     ?
_exptl_crystal_description     block
_exptl_crystal_colour     brown
_exptl_crystal_size_max     0.43
_exptl_crystal_size_mid     0.30
_exptl_crystal_size_min     0.23
_exptl_crystal_size_rad     ?
_exptl_crystal_density_diffrn     1.318
_exptl_crystal_density_meas     ?
_exptl_crystal_density_method     'not measured'
_exptl_crystal_F_000     1512
_exptl_absorpt_coefficient_mu     0.520
_exptl_absorpt_correction_type     multi-scan
_exptl_absorpt_process_details     '(CrysAlis RED; Oxford Diffraction, 2007)'
_exptl_absorpt_correction_T_min     0.807
_exptl_absorpt_correction_T_max     0.890
_exptl_special_details     ?
_diffrn_ambient_temperature     296
_diffrn_radiation_type     MoK\a
_diffrn_radiation_wavelength     0.71070
_diffrn_radiation_source     'Enhance (Mo) X-ray Source'
_diffrn_radiation_monochromator     graphite
_diffrn_measurement_device_type     'Oxford-Diffraction GEMINI S Ultra'
_diffrn_measurement_method     '\w and \f'
_diffrn_detector_area_resol_mean     16.0774
_diffrn_reflns_number     17618
_diffrn_reflns_av_R_equivalents     0.0241
_diffrn_reflns_av_sigmaI/netI     0.0348
_diffrn_reflns_theta_min     3.14
_diffrn_reflns_theta_max     27.58
_diffrn_reflns_theta_full     27.58
_diffrn_measured_fraction_theta_max     0.962
_diffrn_measured_fraction_theta_full     0.962
_diffrn_reflns_limit_h_min     -15
_diffrn_reflns_limit_h_max     15
_diffrn_reflns_limit_k_min     -15
_diffrn_reflns_limit_k_max     17
_diffrn_reflns_limit_l_min     -29
_diffrn_reflns_limit_l_max     29
_diffrn_reflns_reduction_process     ?
_diffrn_standards_number     0
_diffrn_standards_interval_count     ?
_diffrn_standards_interval_time     ?
_diffrn_standards_decay_%     0
_refine_special_details     ?
_reflns_number_total     8151
_reflns_number_gt     6209
_reflns_threshold_expression     I>2\s(I)
_refine_ls_structure_factor_coef     Fsqd
_refine_ls_matrix_type     full
_refine_ls_R_factor_all     0.0580
_refine_ls_R_factor_gt     0.0373
_refine_ls_wR_factor_gt     0.0836
_refine_ls_wR_factor_ref     0.0889
_refine_ls_goodness_of_fit_ref     1.037
_refine_ls_restrained_S_all     1.037
_refine_ls_number_reflns     8151
_refine_ls_number_parameters     430
_refine_ls_number_restraints     0
_refine_ls_number_constraints     0
_refine_ls_hydrogen_treatment     constr
_refine_ls_weighting_scheme     calc
_refine_ls_weighting_details
           'calc w=1/[\s^2^(Fo^2^)+(0.0489P)^2^+0.272P] where P=(Fo^2^+2Fc^^)/3'
_atom_sites_solution_hydrogens     geom
_atom_sites_solution_primary     direct
_atom_sites_solution_secondary     difmap
_refine_ls_shift/su_max     0.007
_refine_ls_shift/su_mean     0.000
_refine_diff_density_max     0.508
_refine_diff_density_min     -0.294
_refine_ls_extinction_method     ?
loop_
    _atom_type_symbol
    _atom_type_description
    _atom_type_scat_dispersion_real
    _atom_type_scat_dispersion_imag
    _atom_type_scat_source
    S S 0.1246 0.1234 'International Tables Vol C Tables 4.2.6.8 and 6.1.1.4'
    Ru Ru -1.2594 0.8363 'International Tables Vol C Tables 4.2.6.8 and 6.1.1.4'
    O O 0.0106 0.0060 'International Tables Vol C Tables 4.2.6.8 and 6.1.1.4'
    N N 0.0061 0.0033 'International Tables Vol C Tables 4.2.6.8 and 6.1.1.4'
    B B 0.0013 0.0007 'International Tables Vol C Tables 4.2.6.8 and 6.1.1.4'
    H H 0.0000 0.0000 'International Tables Vol C Tables 4.2.6.8 and 6.1.1.4'
    C C 0.0033 0.0016 'International Tables Vol C Tables 4.2.6.8 and 6.1.1.4'
_computing_data_collection     'CrysAlis CCD (Oxford Diffraction, 2007)'
_computing_cell_refinement     'CrysAlis RED (Oxford Diffraction, 2007)'
_computing_data_reduction     'CrysAlis RED (Oxford Diffraction, 2007)'
_computing_structure_solution     'SIR97 (Altomare <i>et al.</i>,  1999)'
_computing_structure_refinement     'SHELXL97 (Sheldrick, 2008)'
_computing_molecular_graphics     'ORTEP-3 for Windows (Farrugia, 1997)'
_computing_publication_material     'PLATON (Spek, 2003)'
loop_
    _atom_site_type_symbol
    _atom_site_label
    _atom_site_fract_x
    _atom_site_fract_y
    _atom_site_fract_z
    _atom_site_U_iso_or_equiv
    _atom_site_thermal_displace_type
    _atom_site_calc_flag
    _atom_site_refinement_flags
    _atom_site_occupancy
    Ru Ru1 0.380140(10)
                      -0.211680(10)
                                  0.174690(10)
                                             0.03650(10)
                                                       Uani . . 1.000
    S S1 0.35157(5) 0.04626(5) 0.20161(3) 0.0456(2) Uani . . 1.000
    O O1 0.23845(15) 0.05536(15) 0.16834(11) 0.0647(7) Uani . . 1.000
    O O2 0.37719(18) 0.02787(14) 0.26438(9) 0.0627(7) Uani . . 1.000
    N N1 0.41631(19) 0.14599(16) 0.19196(11) 0.0542(8) Uani . . 1.000
    C C1 0.2334(2) -0.2331(2) 0.21247(17) 0.0621(12) Uani . . 1.000
    C C2 0.2250(3) -0.2969(3) 0.16296(16) 0.0739(11) Uani . . 1.000
    C C3 0.3198(3) -0.3637(2) 0.17651(14) 0.0624(10) Uani . . 1.000
    C C4 0.3851(2) -0.33851(19) 0.23507(12) 0.0485(8) Uani . . 1.000
    C C5 0.3308(2) -0.2584(2) 0.25647(12) 0.0478(8) Uani . . 1.000
    C C6 0.1483(3) -0.1551(3) 0.2193(2) 0.116(2) Uani . . 1.000
    C C7 0.1288(4) -0.3003(4) 0.1069(2) 0.152(3) Uani . . 1.000
    C C8 0.3394(6) -0.4492(3) 0.1387(2) 0.134(3) Uani . . 1.000
    C C9 0.4877(3) -0.3916(3) 0.26950(18) 0.0806(13) Uani . . 1.000
    C C10 0.3661(3) -0.2137(2) 0.31759(16) 0.0789(14) Uani . . 1.000
    C C11 0.41167(19) -0.05235(17) 0.16787(11) 0.0392(7) Uani . . 1.000
    C C12 0.35855(19) -0.08679(18) 0.11030(11) 0.0448(8) Uani . . 1.000
    C C13 0.4059(2) -0.1674(2) 0.08548(11) 0.0467(8) Uani . . 1.000
    C C14 0.5055(2) -0.21405(19) 0.11782(11) 0.0448(8) Uani . . 1.000
    C C15 0.55828(18) -0.17788(19) 0.17584(11) 0.0424(7) Uani . . 1.000
    C C16 0.51260(18) -0.09737(17) 0.20122(11) 0.0387(7) Uani . . 1.000
    C C17 0.5543(3) -0.3003(2) 0.09141(14) 0.0656(11) Uani . . 1.000
    C C18 0.5435(2) 0.22539(17) 0.08062(10) 0.0395(7) Uani . . 1.000
    C C19 0.5006(2) 0.14069(19) 0.04764(12) 0.0488(8) Uani . . 1.000
    C C20 0.3856(2) 0.1250(2) 0.02495(13) 0.0585(10) Uani . . 1.000
    C C21 0.3083(2) 0.1934(2) 0.03360(14) 0.0597(10) Uani . . 1.000
    C C22 0.3467(2) 0.2793(2) 0.06503(13) 0.0523(9) Uani . . 1.000
    C C23 0.4607(2) 0.29397(18) 0.08782(12) 0.0472(8) Uani . . 1.000
    C C24 0.68445(19) 0.24180(18) 0.18620(11) 0.0401(7) Uani . . 1.000
    C C25 0.7050(2) 0.15665(19) 0.22291(11) 0.0470(8) Uani . . 1.000
    C C26 0.6928(2) 0.1559(2) 0.28160(12) 0.0570(9) Uani . . 1.000
    C C27 0.6609(2) 0.2409(3) 0.30692(12) 0.0601(9) Uani . . 1.000
    C C28 0.6447(2) 0.3258(2) 0.27362(12) 0.0565(9) Uani . . 1.000
    C C29 0.6569(2) 0.3257(2) 0.21496(12) 0.0478(8) Uani . . 1.000
    C C30 0.7594(2) 0.15911(19) 0.09208(11) 0.0445(8) Uani . . 1.000
    C C31 0.7530(3) 0.0572(2) 0.10306(12) 0.0551(9) Uani . . 1.000
    C C32 0.8262(3) -0.0124(2) 0.08709(15) 0.0724(13) Uani . . 1.000
    C C33 0.9071(3) 0.0175(3) 0.05938(18) 0.0859(16) Uani . . 1.000
    C C34 0.9148(3) 0.1154(3) 0.04638(18) 0.0844(16) Uani . . 1.000
    C C35 0.8420(3) 0.1854(2) 0.06196(14) 0.0609(10) Uani . . 1.000
    C C36 0.7198(2) 0.35392(18) 0.09646(10) 0.0414(7) Uani . . 1.000
    C C37 0.6609(2) 0.41396(19) 0.04952(12) 0.0521(9) Uani . . 1.000
    C C38 0.7036(3) 0.5030(2) 0.03422(14) 0.0664(11) Uani . . 1.000
    C C39 0.8096(3) 0.5350(2) 0.06544(16) 0.0697(11) Uani . . 1.000
    C C40 0.8697(3) 0.4785(2) 0.11235(16) 0.0646(11) Uani . . 1.000
    C C41 0.8253(2) 0.3907(2) 0.12730(12) 0.0502(8) Uani . . 1.000
    B B1 0.6782(2) 0.2436(2) 0.11327(12) 0.0396(8) Uani . . 1.000
    H H1 0.40710 0.15720 0.15410 0.0640 Uiso . . 1.000
    H H2 0.48710 0.13980 0.20850 0.0640 Uiso . . 1.000
    H H6A 0.10370 -0.13660 0.18030 0.1740 Uiso calc R 1.000
    H H6B 0.18710 -0.09780 0.23900 0.1740 Uiso calc R 1.000
    H H6C 0.10010 -0.18140 0.24300 0.1740 Uiso calc R 1.000
    H H7A 0.06640 -0.33590 0.11540 0.2280 Uiso calc R 1.000
    H H7B 0.15350 -0.33340 0.07520 0.2280 Uiso calc R 1.000
    H H7C 0.10580 -0.23390 0.09450 0.2280 Uiso calc R 1.000
    H H8A 0.41880 -0.46240 0.14640 0.2000 Uiso calc R 1.000
    H H8B 0.31070 -0.43320 0.09700 0.2000 Uiso calc R 1.000
    H H8C 0.30130 -0.50690 0.14850 0.2000 Uiso calc R 1.000
    H H9A 0.53480 -0.34610 0.29670 0.1210 Uiso calc R 1.000
    H H9B 0.52860 -0.41770 0.24210 0.1210 Uiso calc R 1.000
    H H9C 0.46560 -0.44510 0.29190 0.1210 Uiso calc R 1.000
    H H10A 0.34900 -0.14400 0.31530 0.1180 Uiso calc R 1.000
    H H10B 0.44580 -0.22280 0.33310 0.1180 Uiso calc R 1.000
    H H10C 0.32640 -0.24540 0.34380 0.1180 Uiso calc R 1.000
    H H12 0.29130 -0.05600 0.08790 0.0530 Uiso . . 1.000
    H H13 0.36930 -0.19100 0.04670 0.0580 Uiso . . 1.000
    H H15 0.62520 -0.20890 0.19810 0.0520 Uiso . . 1.000
    H H16 0.54930 -0.07300 0.23980 0.0480 Uiso . . 1.000
    H H17A 0.49440 -0.34020 0.06820 0.0980 Uiso calc R 1.000
    H H17B 0.59940 -0.33970 0.12320 0.0980 Uiso calc R 1.000
    H H17C 0.60040 -0.27620 0.06600 0.0980 Uiso calc R 1.000
    H H19 0.55220 0.09190 0.04040 0.0610 Uiso . . 1.000
    H H20 0.36030 0.06520 0.00340 0.0700 Uiso . . 1.000
    H H21 0.23000 0.18280 0.01780 0.0730 Uiso . . 1.000
    H H22 0.29400 0.32720 0.07140 0.0630 Uiso . . 1.000
    H H23 0.48470 0.35400 0.10910 0.0570 Uiso . . 1.000
    H H25 0.72810 0.09770 0.20670 0.0580 Uiso . . 1.000
    H H26 0.70620 0.09680 0.30460 0.0690 Uiso . . 1.000
    H H27 0.65060 0.24020 0.34680 0.0720 Uiso . . 1.000
    H H28 0.62510 0.38570 0.29070 0.0700 Uiso . . 1.000
    H H29 0.64630 0.38680 0.19320 0.0570 Uiso . . 1.000
    H H31 0.69630 0.03390 0.12180 0.0670 Uiso . . 1.000
    H H32 0.81760 -0.08090 0.09560 0.0880 Uiso . . 1.000
    H H33 0.95810 -0.02930 0.04980 0.1060 Uiso . . 1.000
    H H34 0.97030 0.13710 0.02710 0.1050 Uiso . . 1.000
    H H35 0.84950 0.25220 0.05170 0.0740 Uiso . . 1.000
    H H37 0.58870 0.39320 0.02780 0.0620 Uiso . . 1.000
    H H38 0.66050 0.54150 0.00290 0.0780 Uiso . . 1.000
    H H39 0.83900 0.59540 0.05380 0.0860 Uiso . . 1.000
    H H40 0.94190 0.49950 0.13450 0.0760 Uiso . . 1.000
    H H41 0.86750 0.35340 0.16020 0.0630 Uiso . . 1.000
loop_
    _atom_site_aniso_label
    _atom_site_aniso_U_11
    _atom_site_aniso_U_22
    _atom_site_aniso_U_33
    _atom_site_aniso_U_12
    _atom_site_aniso_U_13
    _atom_site_aniso_U_23
    Ru1 0.03290(10)
                  0.03890(10)
                            0.03790(10)
                                      -0.00080(10)
                                                 0.00890(10)
                                                           0.00340(10)
    S1 0.0425(3) 0.0405(3) 0.0594(4) 0.0037(3) 0.0231(3) 0.0046(3)
    O1 0.0412(9) 0.0597(12) 0.0951(16) 0.0079(9) 0.0205(10) -0.0026(11)
    O2 0.0820(13) 0.0559(12) 0.0603(13) 0.0125(10) 0.0367(11) 0.0065(9)
    N1 0.0574(12) 0.0420(12) 0.0680(15) -0.0022(10) 0.0243(11) 0.0044(11)
    C1 0.0398(13) 0.0571(18) 0.095(3) -0.0028(12) 0.0271(15) 0.0244(16)
    C2 0.0550(16) 0.081(2) 0.073(2) -0.0356(17) -0.0092(15) 0.0294(18)
    C3 0.087(2) 0.0449(15) 0.0618(19) -0.0228(15) 0.0308(16) -0.0053(13)
    C4 0.0463(13) 0.0450(14) 0.0563(16) -0.0011(11) 0.0167(12) 0.0145(12)
    C5 0.0509(14) 0.0463(14) 0.0538(16) -0.0089(11) 0.0277(12) 0.0026(12)
    C6 0.0615(19) 0.093(3) 0.218(5) 0.027(2) 0.082(3) 0.059(3)
    C7 0.111(3) 0.196(6) 0.110(4) -0.096(4) -0.050(3) 0.060(4)
    C8 0.262(7) 0.061(2) 0.104(4) -0.052(3) 0.095(4) -0.038(2)
    C9 0.0648(18) 0.079(2) 0.101(3) 0.0155(17) 0.0260(18) 0.040(2)
    C10 0.110(3) 0.075(2) 0.067(2) -0.031(2) 0.051(2) -0.0106(17)
    C11 0.0377(11) 0.0360(12) 0.0475(14) 0.0003(9) 0.0174(10) 0.0048(10)
    C12 0.0390(11) 0.0497(14) 0.0459(14) 0.0015(11) 0.0104(10) 0.0120(11)
    C13 0.0471(13) 0.0575(15) 0.0354(13) -0.0010(12) 0.0097(10) 0.0018(11)
    C14 0.0440(12) 0.0496(14) 0.0447(14) 0.0022(11) 0.0182(10) -0.0006(11)
    C15 0.0329(10) 0.0499(13) 0.0457(14) 0.0031(10) 0.0123(10) 0.0016(11)
    C16 0.0335(10) 0.0438(13) 0.0400(13) -0.0021(10) 0.0113(9) 0.0037(10)
    C17 0.0694(18) 0.073(2) 0.0566(18) 0.0138(15) 0.0194(15) -0.0141(15)
    C18 0.0465(12) 0.0375(13) 0.0334(12) -0.0011(10) 0.0077(10) 0.0046(9)
    C19 0.0549(14) 0.0449(14) 0.0452(15) 0.0000(12) 0.0093(11) -0.0019(11)
    C20 0.0587(15) 0.0559(17) 0.0557(18) -0.0139(14) 0.0035(13) -0.0080(13)
    C21 0.0483(14) 0.068(2) 0.0575(18) -0.0106(14) 0.0025(13) 0.0068(14)
    C22 0.0490(13) 0.0517(15) 0.0555(17) 0.0079(12) 0.0114(12) 0.0108(13)
    C23 0.0514(13) 0.0414(13) 0.0467(14) 0.0003(11) 0.0078(11) 0.0044(11)
    C24 0.0362(11) 0.0464(13) 0.0369(13) -0.0023(10) 0.0076(9) -0.0011(10)
    C25 0.0472(13) 0.0493(15) 0.0436(14) -0.0048(11) 0.0092(11) 0.0044(11)
    C26 0.0524(14) 0.0715(19) 0.0458(15) -0.0149(14) 0.0093(12) 0.0136(14)
    C27 0.0440(13) 0.100(2) 0.0401(15) -0.0072(15) 0.0176(12) 0.0020(15)
    C28 0.0446(13) 0.084(2) 0.0426(15) 0.0038(14) 0.0136(11) -0.0126(14)
    C29 0.0467(13) 0.0539(14) 0.0429(14) 0.0033(12) 0.0108(11) 0.0001(12)
    C30 0.0503(13) 0.0464(14) 0.0332(12) 0.0067(11) 0.0032(10) -0.0049(10)
    C31 0.0695(17) 0.0480(15) 0.0430(15) 0.0075(13) 0.0042(13) -0.0039(12)
    C32 0.104(3) 0.0500(17) 0.0499(18) 0.0252(17) -0.0072(17) -0.0110(14)
    C33 0.095(3) 0.090(3) 0.073(2) 0.038(2) 0.021(2) -0.021(2)
    C34 0.081(2) 0.098(3) 0.084(3) 0.013(2) 0.039(2) -0.021(2)
    C35 0.0679(17) 0.0652(18) 0.0538(17) 0.0046(14) 0.0227(14) -0.0102(14)
    C36 0.0491(12) 0.0391(13) 0.0374(13) 0.0001(10) 0.0132(10) -0.0032(10)
    C37 0.0621(15) 0.0479(15) 0.0449(15) -0.0038(13) 0.0102(12) 0.0036(12)
    C38 0.096(2) 0.0490(16) 0.0559(19) -0.0016(16) 0.0220(17) 0.0105(14)
    C39 0.101(2) 0.0458(16) 0.071(2) -0.0191(17) 0.038(2) -0.0041(15)
    C40 0.0671(17) 0.0595(18) 0.072(2) -0.0203(15) 0.0264(16) -0.0159(16)
    C41 0.0513(13) 0.0521(15) 0.0476(15) -0.0041(12) 0.0127(12) -0.0036(12)
    B1 0.0445(13) 0.0385(13) 0.0343(14) 0.0006(11) 0.0069(11) 0.0003(11)
_geom_special_details     ?
loop_
    _geom_bond_atom_site_label_1
    _geom_bond_atom_site_label_2
    _geom_bond_site_symmetry_1
    _geom_bond_site_symmetry_2
    _geom_bond_distance
    _geom_bond_publ_flag
    Ru1 C1 . . 2.192(3) no
    Ru1 C2 . . 2.177(4) no
    Ru1 C3 . . 2.180(3) no
    Ru1 C4 . . 2.190(3) no
    Ru1 C5 . . 2.196(3) no
    Ru1 C11 . . 2.193(2) no
    Ru1 C12 . . 2.211(2) no
    Ru1 C13 . . 2.224(2) no
    Ru1 C14 . . 2.240(3) no
    Ru1 C15 . . 2.219(2) no
    Ru1 C16 . . 2.211(2) no
    S1 O1 . . 1.414(2) no
    S1 O2 . . 1.418(2) no
    S1 N1 . . 1.601(2) no
    S1 C11 . . 1.782(2) no
    N1 H2 . . 0.8600 no
    N1 H1 . . 0.8600 no
    C1 C5 . . 1.404(4) no
    C1 C2 . . 1.407(5) no
    C1 C6 . . 1.513(5) no
    C2 C3 . . 1.441(5) no
    C2 C7 . . 1.518(6) no
    C3 C8 . . 1.495(5) no
    C3 C4 . . 1.427(4) no
    C4 C5 . . 1.415(4) no
    C4 C9 . . 1.493(5) no
    C5 C10 . . 1.490(4) no
    C11 C16 . . 1.421(3) no
    C11 C12 . . 1.401(3) no
    C12 C13 . . 1.413(4) no
    C13 C14 . . 1.411(4) no
    C14 C15 . . 1.417(3) no
    C14 C17 . . 1.499(4) no
    C15 C16 . . 1.408(3) no
    C6 H6A . . 0.9600 no
    C6 H6B . . 0.9600 no
    C6 H6C . . 0.9600 no
    C7 H7A . . 0.9600 no
    C7 H7B . . 0.9600 no
    C7 H7C . . 0.9600 no
    C8 H8A . . 0.9600 no
    C8 H8B . . 0.9600 no
    C8 H8C . . 0.9600 no
    C9 H9A . . 0.9600 no
    C9 H9B . . 0.9600 no
    C9 H9C . . 0.9600 no
    C10 H10A . . 0.9600 no
    C10 H10B . . 0.9600 no
    C10 H10C . . 0.9600 no
    C12 H12 . . 0.9500 no
    C13 H13 . . 0.9500 no
    C15 H15 . . 0.9500 no
    C16 H16 . . 0.9500 no
    C17 H17A . . 0.9600 no
    C17 H17B . . 0.9600 no
    C17 H17C . . 0.9600 no
    C18 C19 . . 1.399(3) no
    C18 C23 . . 1.409(3) no
    C18 B1 . . 1.654(4) no
    C19 C20 . . 1.392(4) no
    C20 C21 . . 1.368(4) no
    C21 C22 . . 1.384(4) no
    C22 C23 . . 1.379(4) no
    C24 C25 . . 1.409(4) no
    C24 C29 . . 1.390(4) no
    C24 B1 . . 1.655(4) no
    C25 C26 . . 1.389(4) no
    C26 C27 . . 1.382(5) no
    C27 C28 . . 1.362(5) no
    C28 C29 . . 1.388(4) no
    C30 C31 . . 1.401(4) no
    C30 C35 . . 1.400(4) no
    C30 B1 . . 1.658(4) no
    C31 C32 . . 1.404(5) no
    C32 C33 . . 1.359(5) no
    C33 C34 . . 1.360(6) no
    C34 C35 . . 1.401(5) no
    C36 C37 . . 1.398(4) no
    C36 C41 . . 1.403(4) no
    C36 B1 . . 1.646(4) no
    C37 C38 . . 1.386(4) no
    C38 C39 . . 1.389(5) no
    C39 C40 . . 1.376(5) no
    C40 C41 . . 1.379(4) no
    C19 H19 . . 0.9500 no
    C20 H20 . . 0.9600 no
    C21 H21 . . 0.9500 no
    C22 H22 . . 0.9500 no
    C23 H23 . . 0.9500 no
    C25 H25 . . 0.9500 no
    C26 H26 . . 0.9500 no
    C27 H27 . . 0.9500 no
    C28 H28 . . 0.9500 no
    C29 H29 . . 0.9500 no
    C31 H31 . . 0.9500 no
    C32 H32 . . 0.9500 no
    C33 H33 . . 0.9500 no
    C34 H34 . . 0.9400 no
    C35 H35 . . 0.9400 no
    C37 H37 . . 0.9400 no
    C38 H38 . . 0.9400 no
    C39 H39 . . 0.9500 no
    C40 H40 . . 0.9500 no
    C41 H41 . . 0.9500 no
loop_
    _geom_contact_atom_site_label_1
    _geom_contact_atom_site_label_2
    _geom_contact_distance
    _geom_contact_site_symmetry_1
    _geom_contact_site_symmetry_2
    _geom_contact_publ_flag
    S1 H6B 3.0600 . . no
    O1 C6 3.352(5) . . no
    O1 C5 3.269(3) . 2_555 no
    O1 C10 3.408(4) . 2_555 no
    O1 C4 3.293(3) . 2_555 no
    O2 C2 3.303(4) . 2_555 no
    O2 C3 3.369(4) . 2_555 no
    O1 H6B 2.7900 . . no
    O1 H10C 2.7900 . 2_555 no
    O1 H12 2.5800 . . no
    O1 H9C 2.8600 . 2_555 no
    O2 H16 2.6800 . . no
    O2 H6B 2.8200 . . no
    O2 H10A 2.6500 . . no
    O2 H40 2.8200 . 2_645 no
    N1 C22 3.349(4) . . no
    N1 C23 3.254(3) . . no
    N1 C25 3.431(3) . . no
    N1 H6C 2.7900 . 2_555 no
    C1 C3 2.304(4) . . no
    C1 C4 2.293(4) . . no
    C1 C7 2.610(6) . . no
    C1 C10 2.572(5) . . no
    C1 C11 3.578(4) . . no
    C2 C4 2.305(5) . . no
    C2 C5 2.279(4) . . no
    C2 C6 2.604(6) . . no
    C2 C8 2.617(7) . . no
    C2 O2 3.303(4) . 2_545 no
    C3 C1 2.304(4) . . no
    C3 C5 2.295(4) . . no
    C3 C7 2.632(6) . . no
    C3 C9 2.604(5) . . no
    C3 C14 3.536(4) . . no
    C3 O2 3.369(4) . 2_545 no
    C4 C1 2.293(4) . . no
    C4 C2 2.305(5) . . no
    C4 C8 2.611(5) . . no
    C4 C10 2.583(4) . . no
    C4 C15 3.521(4) . . no
    C4 O1 3.293(3) . 2_545 no
    C5 C2 2.279(4) . . no
    C5 C3 2.295(4) . . no
    C5 C6 2.592(5) . . no
    C5 C9 2.590(5) . . no
    C5 C16 3.551(3) . . no
    C5 O1 3.269(3) . 2_545 no
    C6 O1 3.352(5) . . no
    C10 O1 3.408(4) . 2_545 no
    C11 C1 3.578(4) . . no
    C11 C13 2.431(3) . . no
    C11 C15 2.438(3) . . no
    C11 C14 2.831(3) . . no
    C12 C14 2.459(4) . . no
    C12 S1 2.772(3) . . no
    C12 C20 3.519(4) . . no
    C12 C15 2.819(3) . . no
    C12 C16 2.452(3) . . no
    C13 C11 2.431(3) . . no
    C13 C15 2.432(3) . . no
    C13 C19 3.526(4) . 3_655 no
    C13 C16 2.820(3) . . no
    C13 C17 2.529(4) . . no
    C14 C16 2.460(3) . . no
    C14 C12 2.459(4) . . no
    C14 C11 2.831(3) . . no
    C14 C3 3.536(4) . . no
    C15 C11 2.438(3) . . no
    C15 C4 3.521(4) . . no
    C15 C13 2.432(3) . . no
    C15 C17 2.534(4) . . no
    C15 C28 3.535(3) . 2_645 no
    C15 C12 2.819(3) . . no
    C15 C27 3.533(4) . 2_645 no
    C16 C12 2.452(3) . . no
    C16 C14 2.460(3) . . no
    C16 C13 2.820(3) . . no
    C16 S1 2.762(2) . . no
    C16 C5 3.551(3) . . no
    C19 C31 3.241(4) . . no
    C19 C13 3.526(4) . 3_655 no
    C20 C32 3.519(4) . 3_655 no
    C20 C12 3.519(4) . . no
    C22 N1 3.349(4) . . no
    C23 C29 3.324(4) . . no
    C23 N1 3.254(3) . . no
    C23 C37 3.227(4) . . no
    C25 N1 3.431(3) . . no
    C25 C31 3.235(4) . . no
    C27 C15 3.533(4) . 2_655 no
    C28 C15 3.535(3) . 2_655 no
    C29 C23 3.324(4) . . no
    C29 C41 3.323(4) . . no
    C31 C19 3.241(4) . . no
    C31 C25 3.235(4) . . no
    C32 C20 3.519(4) . 3_655 no
    C35 C41 3.175(4) . . no
    C37 C23 3.227(4) . . no
    C41 C29 3.323(4) . . no
    C41 C35 3.175(4) . . no
    C6 H10A 2.8800 . . no
    C6 H7C 2.9800 . . no
    C7 H8B 2.9100 . . no
    C7 H6A 2.8300 . . no
    C8 H9B 2.9100 . . no
    C8 H7B 2.8500 . . no
    C9 H8A 2.9000 . . no
    C9 H10B 2.8100 . . no
    C10 H9A 2.8500 . . no
    C10 H6B 2.9300 . . no
    C11 H16 2.0700 . . no
    C11 H12 2.0500 . . no
    C12 H13 2.0500 . . no
    C13 H12 2.0600 . . no
    C14 H15 2.0600 . . no
    C14 H13 2.0500 . . no
    C15 H16 2.0600 . . no
    C16 H15 2.0500 . . no
    C18 H1 2.8000 . . no
    C18 H37 2.6800 . . no
    C19 H31 2.9500 . . no
    C19 H13 3.0500 . 3_655 no
    C19 H1 2.9400 . . no
    C20 H17C 2.9500 . 3_655 no
    C20 H1 2.9400 . . no
    C21 H17C 2.9900 . 3_655 no
    C21 H1 2.7800 . . no
    C22 H1 2.5900 . . no
    C22 H38 2.8600 . 3_665 no
    C23 H37 2.6800 . . no
    C23 H1 2.5700 . . no
    C24 H23 3.0500 . . no
    C24 H41 2.8800 . . no
    C24 H2 2.9300 . . no
    C25 H31 2.8300 . . no
    C25 H2 2.6100 . . no
    C25 H15 3.0100 . 2_655 no
    C26 H15 2.8300 . 2_655 no
    C26 H2 2.6700 . . no
    C26 H17B 2.9200 . 2_655 no
    C27 H15 2.7300 . 2_655 no
    C27 H2 3.0200 . . no
    C28 H15 2.7700 . 2_655 no
    C28 H6C 2.9300 . 2_555 no
    C29 H23 2.8300 . . no
    C29 H15 2.9500 . 2_655 no
    C30 H25 2.8700 . . no
    C30 H19 2.6800 . . no
    C31 H25 2.5300 . . no
    C31 H19 2.5700 . . no
    C31 H20 2.9900 . 3_655 no
    C32 H20 2.7800 . 3_655 no
    C32 H28 3.0500 . 2_645 no
    C36 H35 2.5000 . . no
    C36 H29 2.6200 . . no
    C36 H23 2.9600 . . no
    C37 H17A 3.0600 . 3_655 no
    C37 H23 2.9300 . . no
    C40 H26 2.8100 . 2_655 no
    C41 H29 2.9400 . . no
    C41 H16 3.1000 . 2_655 no
    C41 H35 2.6100 . . no
    H1 C19 2.9400 . . no
    H1 C18 2.8000 . . no
    H1 C22 2.5900 . . no
    H1 C20 2.9400 . . no
    H1 C21 2.7800 . . no
    H1 C23 2.5700 . . no
    H2 C25 2.6100 . . no
    H2 C26 2.6700 . . no
    H2 C24 2.9300 . . no
    H2 C27 3.0200 . . no
    H6A H7C 2.3700 . . no
    H6A C7 2.8300 . . no
    H6B O2 2.8200 . . no
    H6B C10 2.9300 . . no
    H6B H10A 2.3900 . . no
    H6B S1 3.0600 . . no
    H6B O1 2.7900 . . no
    H6C N1 2.7900 . 2_545 no
    H6C C28 2.9300 . 2_545 no
    H7B C8 2.8500 . . no
    H7B H8B 2.3000 . . no
    H7C H6A 2.3700 . . no
    H7C C6 2.9800 . . no
    H8A C9 2.9000 . . no
    H8A H9B 2.3600 . . no
    H8B H7B 2.3000 . . no
    H8B C7 2.9100 . . no
    H9A H10B 2.2500 . . no
    H9A C10 2.8500 . . no
    H9B C8 2.9100 . . no
    H9B H8A 2.3600 . . no
    H9C O1 2.8600 . 2_545 no
    H10A O2 2.6500 . . no
    H10A C6 2.8800 . . no
    H10A H6B 2.3900 . . no
    H10B C9 2.8100 . . no
    H10B H41 2.4700 . 2_645 no
    H10B H9A 2.2500 . . no
    H10C O1 2.7900 . 2_545 no
    H12 O1 2.5800 . . no
    H13 H17A 2.5000 . . no
    H13 C19 3.0500 . 3_655 no
    H15 H17B 2.4300 . . no
    H15 C27 2.7300 . 2_645 no
    H15 C28 2.7700 . 2_645 no
    H15 C29 2.9500 . 2_645 no
    H15 C25 3.0100 . 2_645 no
    H15 C26 2.8300 . 2_645 no
    H16 H41 2.4800 . 2_645 no
    H16 O2 2.6800 . . no
    H16 C41 3.1000 . 2_645 no
    H17A H37 2.3000 . 3_655 no
    H17A H13 2.5000 . . no
    H17A C37 3.0600 . 3_655 no
    H17B H15 2.4300 . . no
    H17B C26 2.9200 . 2_645 no
    H17C C21 2.9900 . 3_655 no
    H17C C20 2.9500 . 3_655 no
    H19 C30 2.6800 . . no
    H19 C31 2.5700 . . no
    H19 H31 2.3700 . . no
    H20 C31 2.9900 . 3_655 no
    H20 C32 2.7800 . 3_655 no
    H23 C24 3.0500 . . no
    H23 C29 2.8300 . . no
    H23 C36 2.9600 . . no
    H23 C37 2.9300 . . no
    H23 H29 2.4400 . . no
    H23 H37 2.5500 . . no
    H25 C30 2.8700 . . no
    H25 C31 2.5300 . . no
    H25 H31 2.0800 . . no
    H26 C40 2.8100 . 2_645 no
    H28 C32 3.0500 . 2_655 no
    H28 H32 2.5700 . 2_655 no
    H29 C36 2.6200 . . no
    H29 C41 2.9400 . . no
    H29 H23 2.4400 . . no
    H31 C19 2.9500 . . no
    H31 C25 2.8300 . . no
    H31 H19 2.3700 . . no
    H31 H25 2.0800 . . no
    H32 H28 2.5700 . 2_645 no
    H33 H34 2.5900 . 3_755 no
    H34 H33 2.5900 . 3_755 no
    H35 C36 2.5000 . . no
    H35 C41 2.6100 . . no
    H37 C18 2.6800 . . no
    H37 C23 2.6800 . . no
    H37 H23 2.5500 . . no
    H37 H17A 2.3000 . 3_655 no
    H38 C22 2.8600 . 3_665 no
    H40 O2 2.8200 . 2_655 no
    H41 C24 2.8800 . . no
    H41 H10B 2.4700 . 2_655 no
    H41 H16 2.4800 . 2_655 no
loop_
    _geom_angle_atom_site_label_1
    _geom_angle_atom_site_label_2
    _geom_angle_atom_site_label_3
    _geom_angle_site_symmetry_1
    _geom_angle_site_symmetry_2
    _geom_angle_site_symmetry_3
    _geom_angle
    _geom_angle_publ_flag
    C1 Ru1 C2 . . . 37.58(13) no
    C1 Ru1 C3 . . . 63.62(12) no
    C1 Ru1 C4 . . . 63.12(10) no
    C1 Ru1 C5 . . . 37.32(11) no
    C1 Ru1 C11 . . . 109.38(9) no
    C1 Ru1 C12 . . . 112.77(10) no
    C1 Ru1 C13 . . . 135.24(11) no
    C1 Ru1 C14 . . . 165.69(11) no
    C1 Ru1 C15 . . . 156.52(11) no
    C1 Ru1 C16 . . . 126.74(10) no
    C2 Ru1 C3 . . . 38.61(14) no
    C2 Ru1 C4 . . . 63.70(12) no
    C2 Ru1 C5 . . . 62.82(12) no
    C2 Ru1 C11 . . . 132.08(12) no
    C2 Ru1 C12 . . . 111.04(12) no
    C2 Ru1 C13 . . . 109.92(11) no
    C2 Ru1 C14 . . . 128.25(12) no
    C2 Ru1 C15 . . . 158.89(12) no
    C2 Ru1 C16 . . . 163.63(12) no
    C3 Ru1 C4 . . . 38.11(11) no
    C3 Ru1 C5 . . . 63.28(11) no
    C3 Ru1 C11 . . . 170.65(11) no
    C3 Ru1 C12 . . . 137.82(10) no
    C3 Ru1 C13 . . . 113.16(11) no
    C3 Ru1 C14 . . . 106.27(11) no
    C3 Ru1 C15 . . . 121.88(12) no
    C3 Ru1 C16 . . . 151.35(11) no
    C4 Ru1 C5 . . . 37.65(10) no
    C4 Ru1 C11 . . . 146.09(9) no
    C4 Ru1 C12 . . . 174.73(9) no
    C4 Ru1 C13 . . . 143.29(10) no
    C4 Ru1 C14 . . . 116.01(9) no
    C4 Ru1 C15 . . . 105.99(9) no
    C4 Ru1 C16 . . . 117.58(9) no
    C5 Ru1 C11 . . . 115.51(10) no
    C5 Ru1 C12 . . . 140.79(9) no
    C5 Ru1 C13 . . . 172.28(9) no
    C5 Ru1 C14 . . . 149.41(9) no
    C5 Ru1 C15 . . . 121.35(9) no
    C5 Ru1 C16 . . . 107.40(9) no
    C11 Ru1 C12 . . . 37.11(9) no
    C11 Ru1 C13 . . . 66.77(9) no
    C11 Ru1 C14 . . . 79.37(9) no
    C11 Ru1 C15 . . . 67.11(9) no
    C11 Ru1 C16 . . . 37.64(9) no
    C12 Ru1 C13 . . . 37.16(9) no
    C12 Ru1 C14 . . . 67.07(9) no
    C12 Ru1 C15 . . . 79.06(9) no
    C12 Ru1 C16 . . . 67.35(9) no
    C13 Ru1 C14 . . . 36.85(9) no
    C13 Ru1 C15 . . . 66.36(9) no
    C13 Ru1 C16 . . . 78.98(9) no
    C14 Ru1 C15 . . . 37.05(9) no
    C14 Ru1 C16 . . . 67.11(9) no
    C15 Ru1 C16 . . . 37.08(9) no
    O1 S1 O2 . . . 120.63(14) no
    O1 S1 N1 . . . 107.73(13) no
    O1 S1 C11 . . . 106.42(12) no
    O2 S1 N1 . . . 106.94(13) no
    O2 S1 C11 . . . 107.28(12) no
    N1 S1 C11 . . . 107.20(12) no
    H1 N1 H2 . . . 109.00 no
    S1 N1 H1 . . . 110.00 no
    S1 N1 H2 . . . 110.00 no
    Ru1 C1 C2 . . . 70.7(2) no
    C2 C1 C6 . . . 126.1(3) no
    C5 C1 C6 . . . 125.4(3) no
    Ru1 C1 C6 . . . 126.8(2) no
    C2 C1 C5 . . . 108.4(3) no
    Ru1 C1 C5 . . . 71.50(15) no
    Ru1 C2 C1 . . . 71.77(19) no
    Ru1 C2 C3 . . . 70.8(2) no
    C3 C2 C7 . . . 125.6(3) no
    C1 C2 C7 . . . 126.3(4) no
    Ru1 C2 C7 . . . 126.4(3) no
    C1 C2 C3 . . . 108.0(3) no
    Ru1 C3 C2 . . . 70.59(19) no
    Ru1 C3 C4 . . . 71.33(16) no
    Ru1 C3 C8 . . . 127.6(3) no
    C2 C3 C4 . . . 107.0(3) no
    C2 C3 C8 . . . 126.1(4) no
    C4 C3 C8 . . . 126.6(3) no
    Ru1 C4 C5 . . . 71.39(15) no
    C3 C4 C9 . . . 126.2(3) no
    Ru1 C4 C9 . . . 126.8(2) no
    C3 C4 C5 . . . 107.7(2) no
    Ru1 C4 C3 . . . 70.57(15) no
    C5 C4 C9 . . . 125.9(3) no
    C1 C5 C4 . . . 108.9(2) no
    C1 C5 C10 . . . 125.5(3) no
    Ru1 C5 C10 . . . 127.6(2) no
    Ru1 C5 C1 . . . 71.19(17) no
    Ru1 C5 C4 . . . 70.96(15) no
    C4 C5 C10 . . . 125.5(2) no
    Ru1 C11 S1 . . . 126.90(13) no
    Ru1 C11 C12 . . . 72.16(14) no
    C12 C11 C16 . . . 120.7(2) no
    Ru1 C11 C16 . . . 71.86(13) no
    S1 C11 C12 . . . 120.63(18) no
    S1 C11 C16 . . . 118.70(18) no
    Ru1 C12 C11 . . . 70.73(14) no
    Ru1 C12 C13 . . . 71.93(14) no
    C11 C12 C13 . . . 119.5(2) no
    C12 C13 C14 . . . 121.1(2) no
    Ru1 C13 C12 . . . 70.92(14) no
    Ru1 C13 C14 . . . 72.17(14) no
    Ru1 C14 C15 . . . 70.68(14) no
    C13 C14 C17 . . . 120.7(2) no
    Ru1 C14 C17 . . . 129.90(19) no
    C13 C14 C15 . . . 118.6(2) no
    Ru1 C14 C13 . . . 70.99(14) no
    C15 C14 C17 . . . 120.7(2) no
    C14 C15 C16 . . . 121.1(2) no
    Ru1 C15 C14 . . . 72.27(14) no
    Ru1 C15 C16 . . . 71.14(13) no
    Ru1 C16 C11 . . . 70.49(13) no
    Ru1 C16 C15 . . . 71.78(13) no
    C11 C16 C15 . . . 119.1(2) no
    C1 C6 H6A . . . 109.00 no
    C1 C6 H6B . . . 109.00 no
    C1 C6 H6C . . . 109.00 no
    H6A C6 H6B . . . 110.00 no
    H6A C6 H6C . . . 110.00 no
    H6B C6 H6C . . . 109.00 no
    C2 C7 H7A . . . 110.00 no
    C2 C7 H7B . . . 109.00 no
    C2 C7 H7C . . . 110.00 no
    H7A C7 H7B . . . 109.00 no
    H7A C7 H7C . . . 110.00 no
    H7B C7 H7C . . . 109.00 no
    C3 C8 H8A . . . 109.00 no
    C3 C8 H8B . . . 109.00 no
    C3 C8 H8C . . . 109.00 no
    H8A C8 H8B . . . 110.00 no
    H8A C8 H8C . . . 109.00 no
    H8B C8 H8C . . . 109.00 no
    C4 C9 H9A . . . 109.00 no
    C4 C9 H9B . . . 110.00 no
    C4 C9 H9C . . . 109.00 no
    H9A C9 H9B . . . 109.00 no
    H9A C9 H9C . . . 109.00 no
    H9B C9 H9C . . . 109.00 no
    C5 C10 H10A . . . 110.00 no
    C5 C10 H10B . . . 109.00 no
    C5 C10 H10C . . . 109.00 no
    H10A C10 H10B . . . 109.00 no
    H10A C10 H10C . . . 109.00 no
    H10B C10 H10C . . . 109.00 no
    Ru1 C12 H12 . . . 130.00 no
    C11 C12 H12 . . . 120.00 no
    C13 C12 H12 . . . 120.00 no
    Ru1 C13 H13 . . . 129.00 no
    C12 C13 H13 . . . 119.00 no
    C14 C13 H13 . . . 120.00 no
    Ru1 C15 H15 . . . 129.00 no
    C14 C15 H15 . . . 119.00 no
    C16 C15 H15 . . . 120.00 no
    Ru1 C16 H16 . . . 130.00 no
    C11 C16 H16 . . . 120.00 no
    C15 C16 H16 . . . 120.00 no
    C14 C17 H17A . . . 109.00 no
    C14 C17 H17B . . . 109.00 no
    C14 C17 H17C . . . 109.00 no
    H17A C17 H17B . . . 109.00 no
    H17A C17 H17C . . . 110.00 no
    H17B C17 H17C . . . 109.00 no
    C19 C18 C23 . . . 114.3(2) no
    C19 C18 B1 . . . 124.6(2) no
    C23 C18 B1 . . . 121.0(2) no
    C18 C19 C20 . . . 122.6(2) no
    C19 C20 C21 . . . 121.0(3) no
    C20 C21 C22 . . . 118.6(2) no
    C21 C22 C23 . . . 120.1(2) no
    C18 C23 C22 . . . 123.4(2) no
    C25 C24 C29 . . . 114.0(2) no
    C25 C24 B1 . . . 125.0(2) no
    C29 C24 B1 . . . 120.7(2) no
    C24 C25 C26 . . . 122.6(2) no
    C25 C26 C27 . . . 120.5(3) no
    C26 C27 C28 . . . 118.5(2) no
    C27 C28 C29 . . . 120.4(3) no
    C24 C29 C28 . . . 123.7(2) no
    C31 C30 C35 . . . 114.5(3) no
    C31 C30 B1 . . . 123.8(2) no
    C35 C30 B1 . . . 121.7(2) no
    C30 C31 C32 . . . 122.7(3) no
    C31 C32 C33 . . . 120.4(3) no
    C32 C33 C34 . . . 119.1(3) no
    C33 C34 C35 . . . 121.0(3) no
    C30 C35 C34 . . . 122.3(3) no
    C37 C36 C41 . . . 115.0(2) no
    C37 C36 B1 . . . 124.9(2) no
    C41 C36 B1 . . . 120.0(2) no
    C36 C37 C38 . . . 122.7(3) no
    C37 C38 C39 . . . 120.0(3) no
    C38 C39 C40 . . . 119.1(3) no
    C39 C40 C41 . . . 120.1(3) no
    C36 C41 C40 . . . 123.2(3) no
    C20 C19 H19 . . . 119.00 no
    C18 C19 H19 . . . 119.00 no
    C19 C20 H20 . . . 119.00 no
    C21 C20 H20 . . . 120.00 no
    C22 C21 H21 . . . 121.00 no
    C20 C21 H21 . . . 121.00 no
    C21 C22 H22 . . . 119.00 no
    C23 C22 H22 . . . 120.00 no
    C18 C23 H23 . . . 118.00 no
    C22 C23 H23 . . . 118.00 no
    C26 C25 H25 . . . 119.00 no
    C24 C25 H25 . . . 118.00 no
    C25 C26 H26 . . . 120.00 no
    C27 C26 H26 . . . 119.00 no
    C26 C27 H27 . . . 121.00 no
    C28 C27 H27 . . . 121.00 no
    C29 C28 H28 . . . 120.00 no
    C27 C28 H28 . . . 120.00 no
    C24 C29 H29 . . . 118.00 no
    C28 C29 H29 . . . 118.00 no
    C30 C31 H31 . . . 119.00 no
    C32 C31 H31 . . . 118.00 no
    C33 C32 H32 . . . 121.00 no
    C31 C32 H32 . . . 119.00 no
    C32 C33 H33 . . . 120.00 no
    C34 C33 H33 . . . 121.00 no
    C35 C34 H34 . . . 119.00 no
    C33 C34 H34 . . . 120.00 no
    C30 C35 H35 . . . 119.00 no
    C34 C35 H35 . . . 118.00 no
    C36 C37 H37 . . . 118.00 no
    C38 C37 H37 . . . 119.00 no
    C39 C38 H38 . . . 120.00 no
    C37 C38 H38 . . . 120.00 no
    C38 C39 H39 . . . 119.00 no
    C40 C39 H39 . . . 122.00 no
    C39 C40 H40 . . . 120.00 no
    C41 C40 H40 . . . 120.00 no
    C40 C41 H41 . . . 119.00 no
    C36 C41 H41 . . . 118.00 no
    C18 B1 C30 . . . 111.52(19) no
    C18 B1 C36 . . . 110.98(19) no
    C24 B1 C36 . . . 107.95(19) no
    C30 B1 C36 . . . 108.07(19) no
    C24 B1 C30 . . . 113.65(19) no
    C18 B1 C24 . . . 104.62(18) no
loop_
    _geom_torsion_atom_site_label_1
    _geom_torsion_atom_site_label_2
    _geom_torsion_atom_site_label_3
    _geom_torsion_atom_site_label_4
    _geom_torsion_site_symmetry_1
    _geom_torsion_site_symmetry_2
    _geom_torsion_site_symmetry_3
    _geom_torsion_site_symmetry_4
    _geom_torsion
    _geom_torsion_publ_flag
    C2 Ru1 C1 C5 . . . . 118.0(3) no
    C2 Ru1 C1 C6 . . . . -121.2(4) no
    C3 Ru1 C1 C2 . . . . -38.2(2) no
    C3 Ru1 C1 C5 . . . . 79.79(18) no
    C3 Ru1 C1 C6 . . . . -159.4(4) no
    C4 Ru1 C1 C2 . . . . -81.1(2) no
    C4 Ru1 C1 C5 . . . . 36.95(15) no
    C4 Ru1 C1 C6 . . . . 157.8(4) no
    C5 Ru1 C1 C2 . . . . -118.0(3) no
    C5 Ru1 C1 C6 . . . . 120.8(4) no
    C11 Ru1 C1 C2 . . . . 135.1(2) no
    C11 Ru1 C1 C5 . . . . -106.96(16) no
    C11 Ru1 C1 C6 . . . . 13.9(3) no
    C12 Ru1 C1 C2 . . . . 95.3(2) no
    C12 Ru1 C1 C5 . . . . -146.67(15) no
    C12 Ru1 C1 C6 . . . . -25.8(4) no
    C13 Ru1 C1 C2 . . . . 58.9(2) no
    C13 Ru1 C1 C5 . . . . 176.87(15) no
    C13 Ru1 C1 C6 . . . . -62.3(4) no
    C15 Ru1 C1 C2 . . . . -148.0(3) no
    C15 Ru1 C1 C5 . . . . -30.0(3) no
    C15 Ru1 C1 C6 . . . . 90.9(4) no
    C16 Ru1 C1 C2 . . . . 173.34(19) no
    C16 Ru1 C1 C5 . . . . -68.67(18) no
    C16 Ru1 C1 C6 . . . . 52.2(4) no
    C1 Ru1 C2 C3 . . . . -117.4(3) no
    C1 Ru1 C2 C7 . . . . 122.1(5) no
    C3 Ru1 C2 C1 . . . . 117.4(3) no
    C3 Ru1 C2 C7 . . . . -120.6(4) no
    C4 Ru1 C2 C1 . . . . 79.4(2) no
    C4 Ru1 C2 C3 . . . . -38.03(18) no
    C4 Ru1 C2 C7 . . . . -158.6(4) no
    C5 Ru1 C2 C1 . . . . 36.99(18) no
    C5 Ru1 C2 C3 . . . . -80.38(19) no
    C5 Ru1 C2 C7 . . . . 159.0(4) no
    C11 Ru1 C2 C1 . . . . -63.9(2) no
    C11 Ru1 C2 C3 . . . . 178.74(16) no
    C11 Ru1 C2 C7 . . . . 58.2(4) no
    C12 Ru1 C2 C1 . . . . -100.4(2) no
    C12 Ru1 C2 C3 . . . . 142.25(17) no
    C12 Ru1 C2 C7 . . . . 21.7(4) no
    C13 Ru1 C2 C1 . . . . -140.12(18) no
    C13 Ru1 C2 C3 . . . . 102.50(19) no
    C13 Ru1 C2 C7 . . . . -18.1(4) no
    C14 Ru1 C2 C1 . . . . -177.17(17) no
    C14 Ru1 C2 C3 . . . . 65.5(2) no
    C14 Ru1 C2 C7 . . . . -55.1(4) no
    C15 Ru1 C2 C1 . . . . 144.1(3) no
    C15 Ru1 C2 C3 . . . . 26.7(4) no
    C15 Ru1 C2 C7 . . . . -93.9(5) no
    C1 Ru1 C3 C2 . . . . 37.2(2) no
    C1 Ru1 C3 C4 . . . . -79.31(19) no
    C1 Ru1 C3 C8 . . . . 158.4(4) no
    C2 Ru1 C3 C4 . . . . -116.5(3) no
    C2 Ru1 C3 C8 . . . . 121.2(4) no
    C4 Ru1 C3 C2 . . . . 116.5(3) no
    C4 Ru1 C3 C8 . . . . -122.3(4) no
    C5 Ru1 C3 C2 . . . . 79.1(2) no
    C5 Ru1 C3 C4 . . . . -37.40(16) no
    C5 Ru1 C3 C8 . . . . -159.7(4) no
    C12 Ru1 C3 C2 . . . . -58.3(3) no
    C12 Ru1 C3 C4 . . . . -174.81(14) no
    C12 Ru1 C3 C8 . . . . 62.9(4) no
    C13 Ru1 C3 C2 . . . . -93.3(2) no
    C13 Ru1 C3 C4 . . . . 150.16(16) no
    C13 Ru1 C3 C8 . . . . 27.8(4) no
    C14 Ru1 C3 C2 . . . . -131.91(19) no
    C14 Ru1 C3 C4 . . . . 111.59(17) no
    C14 Ru1 C3 C8 . . . . -10.7(4) no
    C15 Ru1 C3 C2 . . . . -169.01(18) no
    C15 Ru1 C3 C4 . . . . 74.49(19) no
    C15 Ru1 C3 C8 . . . . -47.8(4) no
    C16 Ru1 C3 C2 . . . . 156.2(2) no
    C16 Ru1 C3 C4 . . . . 39.7(3) no
    C16 Ru1 C3 C8 . . . . -82.6(4) no
    C1 Ru1 C4 C3 . . . . 80.8(2) no
    C1 Ru1 C4 C5 . . . . -36.63(16) no
    C1 Ru1 C4 C9 . . . . -158.0(3) no
    C2 Ru1 C4 C3 . . . . 38.5(2) no
    C2 Ru1 C4 C5 . . . . -78.85(18) no
    C2 Ru1 C4 C9 . . . . 159.8(3) no
    C3 Ru1 C4 C5 . . . . -117.4(2) no
    C3 Ru1 C4 C9 . . . . 121.2(3) no
    C5 Ru1 C4 C3 . . . . 117.4(2) no
    C5 Ru1 C4 C9 . . . . -121.4(3) no
    C11 Ru1 C4 C3 . . . . 165.74(19) no
    C11 Ru1 C4 C5 . . . . 48.4(2) no
    C11 Ru1 C4 C9 . . . . -73.0(3) no
    C13 Ru1 C4 C3 . . . . -49.9(2) no
    C13 Ru1 C4 C5 . . . . -167.30(16) no
    C13 Ru1 C4 C9 . . . . 71.3(3) no
    C14 Ru1 C4 C3 . . . . -83.29(19) no
    C14 Ru1 C4 C5 . . . . 159.34(14) no
    C14 Ru1 C4 C9 . . . . 37.9(3) no
    C15 Ru1 C4 C3 . . . . -121.66(18) no
    C15 Ru1 C4 C5 . . . . 120.96(15) no
    C15 Ru1 C4 C9 . . . . -0.4(3) no
    C16 Ru1 C4 C3 . . . . -159.79(18) no
    C16 Ru1 C4 C5 . . . . 82.84(16) no
    C16 Ru1 C4 C9 . . . . -38.6(3) no
    C1 Ru1 C5 C4 . . . . 118.6(2) no
    C1 Ru1 C5 C10 . . . . -120.7(3) no
    C2 Ru1 C5 C1 . . . . -37.25(18) no
    C2 Ru1 C5 C4 . . . . 81.38(19) no
    C2 Ru1 C5 C10 . . . . -158.0(3) no
    C3 Ru1 C5 C1 . . . . -80.79(19) no
    C3 Ru1 C5 C4 . . . . 37.85(17) no
    C3 Ru1 C5 C10 . . . . 158.5(3) no
    C4 Ru1 C5 C1 . . . . -118.6(2) no
    C4 Ru1 C5 C10 . . . . 120.6(3) no
    C11 Ru1 C5 C1 . . . . 88.88(17) no
    C11 Ru1 C5 C4 . . . . -152.49(14) no
    C11 Ru1 C5 C10 . . . . -31.9(3) no
    C12 Ru1 C5 C1 . . . . 53.3(2) no
    C12 Ru1 C5 C4 . . . . 171.90(15) no
    C12 Ru1 C5 C10 . . . . -67.5(3) no
    C14 Ru1 C5 C1 . . . . -157.18(18) no
    C14 Ru1 C5 C4 . . . . -38.6(3) no
    C14 Ru1 C5 C10 . . . . 82.1(3) no
    C15 Ru1 C5 C1 . . . . 166.53(15) no
    C15 Ru1 C5 C4 . . . . -74.84(17) no
    C15 Ru1 C5 C10 . . . . 45.8(3) no
    C16 Ru1 C5 C1 . . . . 128.54(16) no
    C16 Ru1 C5 C4 . . . . -112.83(15) no
    C16 Ru1 C5 C10 . . . . 7.8(3) no
    C1 Ru1 C11 S1 . . . . 12.9(2) no
    C1 Ru1 C11 C12 . . . . -102.41(17) no
    C1 Ru1 C11 C16 . . . . 125.61(16) no
    C2 Ru1 C11 S1 . . . . 48.4(2) no
    C2 Ru1 C11 C12 . . . . -66.9(2) no
    C2 Ru1 C11 C16 . . . . 161.09(17) no
    C4 Ru1 C11 S1 . . . . -57.5(2) no
    C4 Ru1 C11 C12 . . . . -172.78(16) no
    C4 Ru1 C11 C16 . . . . 55.2(2) no
    C5 Ru1 C11 S1 . . . . -27.07(19) no
    C5 Ru1 C11 C12 . . . . -142.39(14) no
    C5 Ru1 C11 C16 . . . . 85.63(15) no
    C12 Ru1 C11 S1 . . . . 115.3(2) no
    C12 Ru1 C11 C16 . . . . -132.0(2) no
    C13 Ru1 C11 S1 . . . . 144.83(18) no
    C13 Ru1 C11 C12 . . . . 29.51(14) no
    C13 Ru1 C11 C16 . . . . -102.47(15) no
    C14 Ru1 C11 S1 . . . . -178.83(17) no
    C14 Ru1 C11 C12 . . . . 65.85(15) no
    C14 Ru1 C11 C16 . . . . -66.13(14) no
    C15 Ru1 C11 S1 . . . . -142.17(18) no
    C15 Ru1 C11 C12 . . . . 102.51(15) no
    C15 Ru1 C11 C16 . . . . -29.47(14) no
    C16 Ru1 C11 S1 . . . . -112.7(2) no
    C16 Ru1 C11 C12 . . . . 132.0(2) no
    C1 Ru1 C12 C11 . . . . 92.39(16) no
    C1 Ru1 C12 C13 . . . . -136.15(16) no
    C2 Ru1 C12 C11 . . . . 132.98(16) no
    C2 Ru1 C12 C13 . . . . -95.57(17) no
    C3 Ru1 C12 C11 . . . . 167.65(18) no
    C3 Ru1 C12 C13 . . . . -60.9(2) no
    C5 Ru1 C12 C11 . . . . 60.6(2) no
    C5 Ru1 C12 C13 . . . . -167.95(15) no
    C11 Ru1 C12 C13 . . . . 131.5(2) no
    C13 Ru1 C12 C11 . . . . -131.5(2) no
    C14 Ru1 C12 C11 . . . . -103.14(16) no
    C14 Ru1 C12 C13 . . . . 28.31(14) no
    C15 Ru1 C12 C11 . . . . -66.35(15) no
    C15 Ru1 C12 C13 . . . . 65.10(15) no
    C16 Ru1 C12 C11 . . . . -29.47(14) no
    C16 Ru1 C12 C13 . . . . 101.99(16) no
    C1 Ru1 C13 C12 . . . . 65.1(2) no
    C1 Ru1 C13 C14 . . . . -161.64(15) no
    C2 Ru1 C13 C12 . . . . 98.85(18) no
    C2 Ru1 C13 C14 . . . . -127.90(17) no
    C3 Ru1 C13 C12 . . . . 140.35(16) no
    C3 Ru1 C13 C14 . . . . -86.41(18) no
    C4 Ru1 C13 C12 . . . . 171.26(15) no
    C4 Ru1 C13 C14 . . . . -55.5(2) no
    C11 Ru1 C13 C12 . . . . -29.47(14) no
    C11 Ru1 C13 C14 . . . . 103.77(16) no
    C12 Ru1 C13 C14 . . . . 133.3(2) no
    C14 Ru1 C13 C12 . . . . -133.3(2) no
    C15 Ru1 C13 C12 . . . . -103.56(16) no
    C15 Ru1 C13 C14 . . . . 29.69(15) no
    C16 Ru1 C13 C12 . . . . -66.88(15) no
    C16 Ru1 C13 C14 . . . . 66.36(15) no
    C2 Ru1 C14 C13 . . . . 70.8(2) no
    C2 Ru1 C14 C15 . . . . -158.02(17) no
    C2 Ru1 C14 C17 . . . . -43.7(3) no
    C3 Ru1 C14 C13 . . . . 107.08(17) no
    C3 Ru1 C14 C15 . . . . -121.77(16) no
    C3 Ru1 C14 C17 . . . . -7.5(3) no
    C4 Ru1 C14 C13 . . . . 146.76(15) no
    C4 Ru1 C14 C15 . . . . -82.09(16) no
    C4 Ru1 C14 C17 . . . . 32.2(3) no
    C5 Ru1 C14 C13 . . . . 171.82(18) no
    C5 Ru1 C14 C15 . . . . -57.0(2) no
    C5 Ru1 C14 C17 . . . . 57.3(3) no
    C11 Ru1 C14 C13 . . . . -65.24(15) no
    C11 Ru1 C14 C15 . . . . 65.90(15) no
    C11 Ru1 C14 C17 . . . . -179.8(3) no
    C12 Ru1 C14 C13 . . . . -28.54(15) no
    C12 Ru1 C14 C15 . . . . 102.61(16) no
    C12 Ru1 C14 C17 . . . . -143.1(3) no
    C13 Ru1 C14 C15 . . . . 131.2(2) no
    C13 Ru1 C14 C17 . . . . -114.6(3) no
    C15 Ru1 C14 C13 . . . . -131.2(2) no
    C15 Ru1 C14 C17 . . . . 114.3(3) no
    C16 Ru1 C14 C13 . . . . -102.56(16) no
    C16 Ru1 C14 C15 . . . . 28.59(14) no
    C16 Ru1 C14 C17 . . . . 142.9(3) no
    C1 Ru1 C15 C14 . . . . 170.8(2) no
    C1 Ru1 C15 C16 . . . . -56.2(3) no
    C2 Ru1 C15 C14 . . . . 54.7(4) no
    C2 Ru1 C15 C16 . . . . -172.3(3) no
    C3 Ru1 C15 C14 . . . . 73.96(18) no
    C3 Ru1 C15 C16 . . . . -153.02(15) no
    C4 Ru1 C15 C14 . . . . 112.18(15) no
    C4 Ru1 C15 C16 . . . . -114.81(15) no
    C5 Ru1 C15 C14 . . . . 150.01(15) no
    C5 Ru1 C15 C16 . . . . -76.98(17) no
    C11 Ru1 C15 C14 . . . . -103.12(16) no
    C11 Ru1 C15 C16 . . . . 29.90(14) no
    C12 Ru1 C15 C14 . . . . -66.26(15) no
    C12 Ru1 C15 C16 . . . . 66.76(15) no
    C13 Ru1 C15 C14 . . . . -29.53(15) no
    C13 Ru1 C15 C16 . . . . 103.48(16) no
    C14 Ru1 C15 C16 . . . . 133.0(2) no
    C16 Ru1 C15 C14 . . . . -133.0(2) no
    C1 Ru1 C16 C11 . . . . -73.15(18) no
    C1 Ru1 C16 C15 . . . . 155.60(16) no
    C3 Ru1 C16 C11 . . . . -175.3(2) no
    C3 Ru1 C16 C15 . . . . 53.5(3) no
    C4 Ru1 C16 C11 . . . . -148.87(14) no
    C4 Ru1 C16 C15 . . . . 79.88(16) no
    C5 Ru1 C16 C11 . . . . -109.44(15) no
    C5 Ru1 C16 C15 . . . . 119.31(15) no
    C11 Ru1 C16 C15 . . . . -131.3(2) no
    C12 Ru1 C16 C11 . . . . 29.07(14) no
    C12 Ru1 C16 C15 . . . . -102.18(16) no
    C13 Ru1 C16 C11 . . . . 66.08(15) no
    C13 Ru1 C16 C15 . . . . -65.17(15) no
    C14 Ru1 C16 C11 . . . . 102.69(15) no
    C14 Ru1 C16 C15 . . . . -28.57(14) no
    C15 Ru1 C16 C11 . . . . 131.3(2) no
    O1 S1 C11 Ru1 . . . . -73.93(18) no
    O1 S1 C11 C12 . . . . 16.0(2) no
    O1 S1 C11 C16 . . . . -162.05(19) no
    O2 S1 C11 Ru1 . . . . 56.45(18) no
    O2 S1 C11 C12 . . . . 146.4(2) no
    O2 S1 C11 C16 . . . . -31.7(2) no
    N1 S1 C11 Ru1 . . . . 171.02(15) no
    N1 S1 C11 C12 . . . . -99.0(2) no
    N1 S1 C11 C16 . . . . 82.9(2) no
    Ru1 C1 C2 C3 . . . . 61.9(2) no
    Ru1 C1 C2 C7 . . . . -122.3(4) no
    C5 C1 C2 Ru1 . . . . -61.9(2) no
    C5 C1 C2 C3 . . . . 0.0(4) no
    C5 C1 C2 C7 . . . . 175.9(4) no
    C6 C1 C2 Ru1 . . . . 122.0(3) no
    C6 C1 C2 C3 . . . . -176.2(3) no
    C6 C1 C2 C7 . . . . -0.3(6) no
    Ru1 C1 C5 C4 . . . . -61.27(19) no
    Ru1 C1 C5 C10 . . . . 123.3(3) no
    C2 C1 C5 Ru1 . . . . 61.4(2) no
    C2 C1 C5 C4 . . . . 0.1(3) no
    C2 C1 C5 C10 . . . . -175.3(3) no
    C6 C1 C5 Ru1 . . . . -122.5(3) no
    C6 C1 C5 C4 . . . . 176.3(3) no
    C6 C1 C5 C10 . . . . 0.8(5) no
    Ru1 C2 C3 C4 . . . . 62.4(2) no
    Ru1 C2 C3 C8 . . . . -122.9(4) no
    C1 C2 C3 Ru1 . . . . -62.5(2) no
    C1 C2 C3 C4 . . . . -0.1(4) no
    C1 C2 C3 C8 . . . . 174.6(4) no
    C7 C2 C3 Ru1 . . . . 121.6(4) no
    C7 C2 C3 C4 . . . . -176.0(4) no
    C7 C2 C3 C8 . . . . -1.3(6) no
    Ru1 C3 C4 C5 . . . . 62.08(19) no
    Ru1 C3 C4 C9 . . . . -121.9(3) no
    C2 C3 C4 Ru1 . . . . -62.0(2) no
    C2 C3 C4 C5 . . . . 0.1(3) no
    C2 C3 C4 C9 . . . . 176.1(3) no
    C8 C3 C4 Ru1 . . . . 123.4(4) no
    C8 C3 C4 C5 . . . . -174.5(4) no
    C8 C3 C4 C9 . . . . 1.5(6) no
    Ru1 C4 C5 C1 . . . . 61.41(19) no
    Ru1 C4 C5 C10 . . . . -123.2(3) no
    C3 C4 C5 Ru1 . . . . -61.6(2) no
    C3 C4 C5 C1 . . . . -0.1(3) no
    C3 C4 C5 C10 . . . . 175.3(3) no
    C9 C4 C5 Ru1 . . . . 122.4(3) no
    C9 C4 C5 C1 . . . . -176.2(3) no
    C9 C4 C5 C10 . . . . -0.7(5) no
    Ru1 C11 C12 C13 . . . . -54.9(2) no
    S1 C11 C12 Ru1 . . . . -122.85(18) no
    S1 C11 C12 C13 . . . . -177.76(19) no
    C16 C11 C12 Ru1 . . . . 55.2(2) no
    C16 C11 C12 C13 . . . . 0.3(4) no
    Ru1 C11 C16 C15 . . . . 54.8(2) no
    S1 C11 C16 Ru1 . . . . 122.75(17) no
    S1 C11 C16 C15 . . . . 177.54(18) no
    C12 C11 C16 Ru1 . . . . -55.3(2) no
    C12 C11 C16 C15 . . . . -0.5(3) no
    Ru1 C12 C13 C14 . . . . -54.1(2) no
    C11 C12 C13 Ru1 . . . . 54.3(2) no
    C11 C12 C13 C14 . . . . 0.3(4) no
    Ru1 C13 C14 C15 . . . . -54.1(2) no
    Ru1 C13 C14 C17 . . . . 125.8(2) no
    C12 C13 C14 Ru1 . . . . 53.5(2) no
    C12 C13 C14 C15 . . . . -0.6(4) no
    C12 C13 C14 C17 . . . . 179.3(2) no
    Ru1 C14 C15 C16 . . . . -53.9(2) no
    C13 C14 C15 Ru1 . . . . 54.2(2) no
    C13 C14 C15 C16 . . . . 0.3(4) no
    C17 C14 C15 Ru1 . . . . -125.6(2) no
    C17 C14 C15 C16 . . . . -179.5(2) no
    Ru1 C15 C16 C11 . . . . -54.2(2) no
    C14 C15 C16 Ru1 . . . . 54.4(2) no
    C14 C15 C16 C11 . . . . 0.2(4) no
    C23 C18 C19 C20 . . . . -1.2(4) no
    B1 C18 C19 C20 . . . . 174.8(2) no
    C19 C18 C23 C22 . . . . 0.6(4) no
    B1 C18 C23 C22 . . . . -175.5(2) no
    C19 C18 B1 C24 . . . . -112.9(3) no
    C19 C18 B1 C30 . . . . 10.3(3) no
    C19 C18 B1 C36 . . . . 130.9(2) no
    C23 C18 B1 C24 . . . . 62.8(3) no
    C23 C18 B1 C30 . . . . -174.0(2) no
    C23 C18 B1 C36 . . . . -53.4(3) no
    C18 C19 C20 C21 . . . . 0.6(4) no
    C19 C20 C21 C22 . . . . 0.5(4) no
    C20 C21 C22 C23 . . . . -1.1(4) no
    C21 C22 C23 C18 . . . . 0.5(4) no
    C29 C24 C25 C26 . . . . 3.2(4) no
    B1 C24 C25 C26 . . . . -170.1(2) no
    C25 C24 C29 C28 . . . . -3.1(4) no
    B1 C24 C29 C28 . . . . 170.5(2) no
    C25 C24 B1 C18 . . . . 91.4(3) no
    C25 C24 B1 C30 . . . . -30.5(3) no
    C25 C24 B1 C36 . . . . -150.4(2) no
    C29 C24 B1 C18 . . . . -81.5(3) no
    C29 C24 B1 C30 . . . . 156.6(2) no
    C29 C24 B1 C36 . . . . 36.7(3) no
    C24 C25 C26 C27 . . . . -0.9(4) no
    C25 C26 C27 C28 . . . . -1.7(4) no
    C26 C27 C28 C29 . . . . 1.9(4) no
    C27 C28 C29 C24 . . . . 0.7(4) no
    C35 C30 C31 C32 . . . . 2.2(4) no
    B1 C30 C31 C32 . . . . -177.0(3) no
    C31 C30 C35 C34 . . . . -2.4(4) no
    B1 C30 C35 C34 . . . . 176.9(3) no
    C31 C30 B1 C18 . . . . -62.2(3) no
    C31 C30 B1 C24 . . . . 55.8(3) no
    C31 C30 B1 C36 . . . . 175.6(2) no
    C35 C30 B1 C18 . . . . 118.7(3) no
    C35 C30 B1 C24 . . . . -123.4(3) no
    C35 C30 B1 C36 . . . . -3.6(3) no
    C30 C31 C32 C33 . . . . -0.5(5) no
    C31 C32 C33 C34 . . . . -1.2(6) no
    C32 C33 C34 C35 . . . . 1.0(6) no
    C33 C34 C35 C30 . . . . 0.9(6) no
    C41 C36 C37 C38 . . . . 0.4(4) no
    B1 C36 C37 C38 . . . . -174.9(3) no
    C37 C36 C41 C40 . . . . -1.1(4) no
    B1 C36 C41 C40 . . . . 174.4(3) no
    C37 C36 B1 C18 . . . . -15.6(3) no
    C37 C36 B1 C24 . . . . -129.7(2) no
    C37 C36 B1 C30 . . . . 107.0(3) no
    C41 C36 B1 C18 . . . . 169.4(2) no
    C41 C36 B1 C24 . . . . 55.2(3) no
    C41 C36 B1 C30 . . . . -68.1(3) no
    C36 C37 C38 C39 . . . . 1.0(5) no
    C37 C38 C39 C40 . . . . -1.6(5) no
    C38 C39 C40 C41 . . . . 0.9(5) no
    C39 C40 C41 C36 . . . . 0.5(5) no
