# Supplementary material for: (η5-Penta­methyl­cyclo­penta­dien­yl)(η6-p-toluene­sulfonamide)ruthenium(II) tetra­phenyl­borate
Source: Acta Crystallogr Sect E Struct Rep Online. 2008 Nov 20;64(Pt 12):m1568. doi: 10.1107/S1600536808037689 (PMC2960125; doi:10.1107/S1600536808037689)
Supplement: Supplementary file 2 [file e-64-m1568-Isup2.hkl]

#
# h,k,l, Fc-squared, Fo-squared, sigma(Fo-squared) and status flag
#
data_I
_shelx_title ' xcalibur'
_shelx_refln_list_code          4
_shelx_F_calc_maximum      333.66
_exptl_crystal_F_000      1512.00
_reflns_d_resolution_high  0.7676
 
loop_
 _symmetry_equiv_pos_as_xyz
 'x, y, z'
 '-x+1/2, y+1/2, -z+1/2'
 '-x, -y, -z'
 'x-1/2, -y-1/2, z-1/2'
 
_cell_length_a    12.2254
_cell_length_b    13.4685
_cell_length_c    22.9204
_cell_angle_alpha  90.000
_cell_angle_beta  104.000
_cell_angle_gamma  90.000
 
_shelx_F_squared_multiplier     1.000
 
loop_
 _refln_index_h
 _refln_index_k
 _refln_index_l
 _refln_F_squared_calc
 _refln_F_squared_meas
 _refln_F_squared_sigma
 _refln_observed_status
   2   0   0    21377.58    24581.69    192.04 o
   8   0   0     9403.56     9163.90     75.80 o
  10   0   0       33.94       20.77     32.96 o
  12   0   0      462.39      534.88     46.33 o
  14   0   0       43.04       78.10     30.03 o
   2   1   0    27837.16    29832.40    430.66 o
   3   1   0     2185.41     2228.20     17.55 o
   4   1   0     6787.37     7878.50    131.34 o
   5   1   0     3106.36     3446.60     28.14 o
   6   1   0     9939.67     9716.43     38.67 o
   7   1   0     1916.89     1925.61     28.48 o
   8   1   0      208.87      225.29     12.94 o
   9   1   0      225.19      248.27     13.36 o
  10   1   0     1690.64     1638.74     37.55 o
  11   1   0       13.48       -5.56     20.89 o
  12   1   0      885.38      874.92     20.08 o
  13   1   0       37.71       64.08     23.27 o
  14   1   0      869.20      845.50     28.94 o
  15   1   0      109.59      116.48     23.02 o
   1   2   0      154.60      207.09      9.39 o
   2   2   0     1196.95     1257.20     25.27 o
   3   2   0      538.63      657.31     14.01 o
   4   2   0     7243.09     7237.22     40.55 o
   5   2   0      286.04      302.22     24.47 o
   6   2   0       39.62       75.37     10.27 o
   7   2   0     1542.78     1662.16     20.95 o
   8   2   0     1430.43     1417.24     17.53 o
   9   2   0       10.86       15.85     12.67 o
  10   2   0      339.31      347.55     13.84 o
  11   2   0      502.57      493.06     19.89 o
  12   2   0     1333.53     1360.67     24.85 o
  13   2   0       49.43       31.58     23.02 o
  14   2   0      374.77      341.03     26.07 o
  15   2   0      189.74      213.77     41.01 o
   1   3   0     4562.93     4691.76     26.41 o
   2   3   0    19367.22    19858.88    159.18 o
   3   3   0       12.07        1.47      9.08 o
   4   3   0      251.06      252.25      8.47 o
   5   3   0      846.23      749.63     12.30 o
   6   3   0    12054.33    12384.32     79.59 o
   7   3   0      462.40      474.00     12.20 o
   8   3   0      281.97      277.08     13.12 o
   9   3   0     2950.16     2809.48     29.15 o
  10   3   0      595.30      582.92     13.80 o
  11   3   0      129.59      104.04     17.84 o
  12   3   0      333.12      313.12     18.85 o
  13   3   0     1055.69     1047.07     25.27 o
  14   3   0      411.43      467.64     27.18 o
  15   3   0       88.16      139.69     70.10 o
   0   4   0     9071.70     9543.48    133.09 o
   1   4   0    19729.93    20698.57    158.45 o
   3   4   0     8932.09     9025.95    105.65 o
   4   4   0     9099.08     9323.92     99.54 o
   5   4   0     5845.01     5649.69     21.52 o
   6   4   0       59.67       73.28     10.35 o
   7   4   0     1219.89     1116.91     20.04 o
   8   4   0      784.70      836.74     20.00 o
   9   4   0     3013.18     2829.98     50.52 o
  10   4   0       77.05       45.71     19.42 o
  11   4   0      720.86      678.82     28.35 o
  12   4   0      544.25      530.64     20.51 o
  13   4   0       56.22       71.29     24.31 o
  14   4   0      140.76      138.07     25.57 o
  15   4   0      283.70      313.60     60.65 o
   1   5   0     7492.08     7636.00    149.22 o
   3   5   0     3923.77     4217.88     24.88 o
   4   5   0      556.81      579.94     22.23 o
   5   5   0     5149.44     4846.51    111.00 o
   6   5   0        1.36       31.61     23.35 o
   7   5   0      889.77      851.33     16.35 o
   8   5   0       55.26       50.35     14.25 o
   9   5   0     2855.98     2740.61     39.89 o
  10   5   0       33.43       29.92     26.59 o
  11   5   0      163.91      200.53     27.29 o
  12   5   0      201.17      197.18     32.00 o
  13   5   0      988.67      958.67     36.86 o
  14   5   0       61.52       63.77     35.38 o
   0   6   0      981.06     1270.78     19.21 o
   1   6   0     4535.74     4752.99     24.06 o
   2   6   0       17.23       16.46     19.92 o
   4   6   0      124.63      118.20      9.77 o
   5   6   0      236.82      200.76     17.30 o
   6   6   0      393.25      419.63     59.57 o
   7   6   0     2127.02     2083.19     31.66 o
   8   6   0       82.54       92.60     23.76 o
   9   6   0       65.23       70.97     25.83 o
  10   6   0       34.41        9.92     27.04 o
  11   6   0     1837.29     1739.04     40.53 o
  12   6   0       44.84       50.48     29.35 o
  13   6   0        0.60       10.19     31.22 o
  14   6   0       40.75       50.67     34.24 o
   1   7   0     7659.48     7720.21     30.33 o
   2   7   0     1154.25     1217.17     32.27 o
   3   7   0     6837.16     7213.73     63.68 o
   4   7   0      180.04      189.10      9.93 o
   5   7   0     2707.54     2496.75     25.32 o
   6   7   0        6.29       60.08     22.02 o
   7   7   0     1885.73     1832.60     68.56 o
   8   7   0     1489.97     1459.58     56.16 o
   9   7   0     2319.12     2277.42     39.43 o
  10   7   0       68.69      115.99     27.77 o
  11   7   0      298.91      272.99     29.33 o
  12   7   0      195.84      161.93     28.48 o
  13   7   0      633.93      644.01     37.54 o
  14   7   0        0.61       51.37     37.67 o
   0   8   0     1992.51     2043.61     26.82 o
   1   8   0     8368.56     8293.48     47.89 o
   3   8   0     9975.79     9840.25     77.97 o
   4   8   0      956.75      966.37     19.84 o
   5   8   0     4009.04     3948.78     31.65 o
   6   8   0      390.71      385.72     20.20 o
   7   8   0     2396.21     2370.24     54.64 o
   8   8   0     1019.07      986.00     32.53 o
   9   8   0     1818.89     1747.96     36.91 o
  10   8   0      376.16      361.37     29.80 o
  11   8   0      336.27      307.50     31.17 o
  12   8   0      171.93      189.84     32.02 o
  13   8   0      369.93      390.88     35.15 o
   1   9   0     1233.18     1254.16     23.02 o
   2   9   0     2181.07     2150.05     23.06 o
   3   9   0      746.28      773.67     30.20 o
   4   9   0      657.88      585.92     17.55 o
   5   9   0      898.84      959.04     25.40 o
   6   9   0     6125.64     5907.06     61.50 o
   7   9   0      921.87      916.14     43.10 o
   8   9   0        5.13       18.46     22.43 o
   9   9   0     1676.50     1589.13     35.42 o
  10   9   0      641.95      622.22     30.74 o
  11   9   0      200.76      216.03     29.71 o
  12   9   0       29.01       47.72     31.90 o
  13   9   0      542.25      585.08     38.82 o
   0  10   0        6.70        7.05     15.07 o
   1  10   0      731.00      726.96     20.38 o
   2  10   0     1671.43     1575.86     21.65 o
   3  10   0      982.63      916.74     17.85 o
   4  10   0     1028.51     1030.12     26.72 o
   5  10   0       47.49       46.75     16.68 o
   6  10   0        0.17       25.68     19.52 o
   7  10   0      242.18      267.18     19.03 o
   8  10   0      813.63      842.97     30.25 o
   9  10   0      150.92      141.91     26.79 o
  10  10   0       93.77      116.09     28.35 o
  11  10   0      129.55      147.60     31.40 o
  12  10   0      627.19      706.11     59.55 o
   1  11   0     2235.57     2053.90     30.04 o
   2  11   0      100.22       83.01     17.84 o
   3  11   0     1186.88     1218.06     20.12 o
   4  11   0      341.59      267.46     17.31 o
   5  11   0      575.99      523.75     21.18 o
   6  11   0     1858.91     1876.79     37.23 o
   7  11   0      613.81      649.01     21.52 o
   8  11   0       44.79       44.40     24.86 o
   9  11   0      130.54      127.98     27.52 o
  10  11   0      597.16      581.13     53.56 o
  11  11   0        8.36       37.54     49.23 o
  12  11   0        1.07       -5.35     46.50 o
   0  12   0     3278.37     3123.33     38.13 o
   1  12   0      371.19      351.00     35.60 o
   2  12   0      241.49      155.01     27.37 o
   3  12   0       54.09       55.34     24.69 o
   4  12   0     1970.40     1939.64     38.22 o
   5  12   0       10.86       56.70     28.65 o
   6  12   0       67.39      100.69     31.22 o
   7  12   0        2.70       32.05     24.34 o
   8  12   0     1497.33     1480.39    169.03 o
   9  12   0       35.54       52.37     41.79 o
  10  12   0       18.08       53.63     48.23 o
  11  12   0       36.24       75.15     53.36 o
   2  13   0      639.29      637.13     44.74 o
   3  13   0      674.19      686.55     31.67 o
   4  13   0      259.12      222.22     33.61 o
   5  13   0        2.82       19.92     28.58 o
   6  13   0      744.55      791.76     38.24 o
   7  13   0       43.38       51.49     28.68 o
   8  13   0      360.35      461.98     73.60 o
   9  13   0        0.07       -1.43     45.06 o
  10  13   0      617.47      663.76     54.72 o
   1  14   0      107.84       77.90     34.09 o
   2  14   0       41.17       15.63     35.42 o
   3  14   0      191.52      208.00     26.69 o
   4  14   0      255.77      294.51     32.16 o
   5  14   0        3.74       35.23     36.93 o
   6  14   0      211.30      242.35     33.13 o
   7  14   0       42.31       90.12     27.60 o
   8  14   0      703.03      745.62     55.67 o
   9  14   0        0.93       -4.96     46.52 o
   1  15   0        3.44       -2.22     36.05 o
   2  15   0     1058.56     1058.22     36.88 o
   3  15   0        7.41       28.75     29.14 o
   4  15   0        8.58        4.15     40.75 o
   5  15   0      256.99      301.84     33.84 o
   6  15   0      536.65      663.28     30.21 o
   7  15   0       61.80      169.48     30.98 o
   0  16   0      742.51      651.45     45.70 o
   1  16   0      112.63       91.07     23.69 o
   2  16   0       40.92       30.41     39.80 o
   3  16   0      365.27      396.78     34.94 o
   4  16   0      297.57      353.46     36.01 o
   5  16   0      309.02      411.78     37.62 o
   6  16   0        5.53      117.73     39.14 o
   1  17   0      182.45      147.53     33.54 o
   2  17   0       84.74      106.08     33.44 o
   3  17   0      168.63      145.50     33.72 o
 -15   0   1      480.22      497.37     36.01 o
 -13   0   1       26.13       17.62     42.79 o
 -11   0   1     1624.24     1603.99     35.17 o
  -9   0   1     1304.42     1284.13     28.31 o
   9   0   1     5796.32     5543.85     50.61 o
  11   0   1      819.31      936.56     42.29 o
  13   0   1      868.33      917.29     35.06 o
  15   0   1       43.30       66.39     33.73 o
 -15   1   1        5.17       19.28     26.50 o
 -14   1   1        0.27       32.85     23.42 o
 -13   1   1     1292.65     1263.11     26.93 o
 -12   1   1      356.99      364.56     24.70 o
 -11   1   1       83.97       64.90     14.29 o
 -10   1   1       57.81       31.99     13.17 o
  -9   1   1     5542.42     5244.38     42.47 o
  -8   1   1      633.23      788.35     15.25 o
  -7   1   1        0.07       25.84     15.19 o
  -6   1   1     2400.19     2368.70     35.68 o
  -5   1   1    23210.08    24440.98    347.47 o
  -2   1   1     3149.66     3473.06     13.32 o
   2   1   1    23864.88    24660.70    210.25 o
   3   1   1       57.21      147.04     13.08 o
   4   1   1       42.67       74.12     15.47 o
   5   1   1     6316.69     6355.52     39.41 o
   6   1   1    12794.70    13240.98    231.98 o
   7   1   1     8787.79     9183.04     55.03 o
   8   1   1     1143.25     1094.80     23.27 o
   9   1   1     2338.65     2267.29     22.88 o
  10   1   1       63.34       60.13     15.16 o
  11   1   1      594.71      620.49     19.42 o
  12   1   1       51.09       55.90     17.16 o
  13   1   1      949.00      949.89     28.65 o
  14   1   1        0.28       18.12     20.59 o
  15   1   1      370.86      395.77     25.19 o
 -15   2   1      732.07      733.30     39.96 o
 -14   2   1       88.62      106.08     21.05 o
 -13   2   1      251.69      241.45     21.46 o
 -12   2   1      121.09      110.80     17.81 o
 -11   2   1     2702.95     2647.39     28.81 o
 -10   2   1      226.47      244.54     14.12 o
  -9   2   1       30.02       32.14     11.34 o
  -8   2   1      888.77      884.42     16.34 o
  -7   2   1     6901.32     7035.43     55.28 o
  -6   2   1       61.44       52.12      9.54 o
  -5   2   1       22.76       10.59      7.56 o
  -4   2   1     3471.55     3503.22     29.00 o
  -3   2   1     3101.71     3300.44     29.47 o
  -2   2   1     1388.27     1673.91     21.91 o
  -1   2   1     6507.49     7333.70    146.32 o
   1   2   1    27343.33    29603.98    257.37 o
   2   2   1     3989.59     4450.33     23.17 o
   3   2   1     3650.67     3555.13     24.51 o
   4   2   1    12242.53    12598.54    104.91 o
   5   2   1     1541.30     1313.84     14.37 o
   6   2   1     1059.33     1020.59     21.93 o
   7   2   1     5481.46     5508.58     28.33 o
   8   2   1      736.39      763.46     15.36 o
   9   2   1      997.64      967.27     15.37 o
  10   2   1      183.20      159.82     13.40 o
  11   2   1     2228.38     2201.30     27.42 o
  12   2   1      315.99      357.32     24.34 o
  13   2   1      796.54      772.71     28.43 o
  14   2   1       24.76       13.02     24.03 o
  15   2   1      363.75      422.48     26.32 o
 -15   3   1        0.56       19.62     52.78 o
 -14   3   1       52.42       62.03     25.73 o
 -13   3   1      622.00      659.36     24.20 o
 -12   3   1      205.41      201.44     18.78 o
 -11   3   1        5.14        4.07     24.12 o
 -10   3   1      199.91      200.57     16.49 o
  -9   3   1     1726.45     1702.92     17.97 o
  -8   3   1     2948.63     2924.48     22.51 o
  -7   3   1      475.13      435.68     10.39 o
  -6   3   1     3202.11     3238.50     38.53 o
  -5   3   1    11979.13    12164.35     63.24 o
  -4   3   1     4345.72     4439.69     29.31 o
  -3   3   1     4330.07     4447.05     21.85 o
  -2   3   1      402.01      286.06     42.48 o
  -1   3   1     1110.40      952.73     16.42 o
   0   3   1     7565.55     8242.38     77.57 o
   1   3   1     1901.88     1874.04     17.79 o
   2   3   1     4140.76     4478.95     52.15 o
   3   3   1     6731.90     7009.16     33.08 o
   4   3   1        0.26        9.49      8.44 o
   5   3   1     5422.24     6062.54     28.54 o
   6   3   1     4062.72     3991.88     19.71 o
   7   3   1     5637.40     5751.49     52.27 o
   8   3   1        5.17        5.90     14.66 o
   9   3   1      339.43      340.68     14.67 o
  10   3   1     2683.33     2464.23     20.90 o
  11   3   1     1637.38     1587.37     24.58 o
  12   3   1       33.02       22.35     21.45 o
  13   3   1      249.38      240.96     24.03 o
  14   3   1      200.96      228.36     25.73 o
  15   3   1      430.90      479.83     38.69 o
 -15   4   1       59.92       66.70     27.94 o
 -14   4   1       88.52      104.97     25.96 o
 -13   4   1        0.21        7.51     28.55 o
 -12   4   1      398.45      388.54     19.05 o
 -11   4   1      593.32      520.36     18.81 o
  -9   4   1     1020.28      968.60     24.47 o
  -8   4   1     6841.28     6738.53     36.52 o
  -7   4   1     2238.75     2230.05     24.91 o
  -6   4   1     1185.42     1267.33     15.14 o
  -5   4   1      570.49      521.06      7.76 o
  -4   4   1     5752.99     5558.88     66.82 o
  -2   4   1     3508.26     3544.25     32.22 o
  -1   4   1     7508.87     7969.26    147.51 o
   0   4   1    26712.98    27370.77    141.31 o
   1   4   1     7060.28     7498.51    129.08 o
   2   4   1     6200.17     6458.20    128.67 o
   3   4   1       74.59       73.31      9.71 o
   4   4   1    16172.81    15976.02    208.11 o
   5   4   1      745.06      651.93     14.95 o
   6   4   1     1386.38     1280.42     19.48 o
   7   4   1     1474.65     1433.97     45.45 o
   8   4   1     4868.91     4576.76     35.33 o
   9   4   1      470.79      503.84     20.70 o
  10   4   1     1504.84     1377.75     22.73 o
  11   4   1      228.01      244.43     18.84 o
  12   4   1      742.50      786.82     22.93 o
  13   4   1      429.78      390.77     21.92 o
  14   4   1       49.90       35.81     42.59 o
 -14   5   1       46.05       48.95     35.54 o
 -13   5   1      107.13      155.44     30.77 o
 -12   5   1      493.54      528.49     25.41 o
 -11   5   1      224.27      208.73     16.76 o
 -10   5   1     1099.76     1071.88     25.96 o
  -9   5   1      772.91      768.51     28.62 o
  -8   5   1      513.91      477.18     16.64 o
  -7   5   1      595.24      528.42     15.57 o
  -6   5   1     6794.42     6550.57    165.50 o
  -5   5   1      450.15      429.27     11.87 o
  -4   5   1     1051.56      864.94     24.82 o
  -3   5   1     1947.40     2299.48     15.39 o
  -2   5   1    18337.03    18073.48    267.03 o
  -1   5   1      216.08      216.25      8.85 o
   0   5   1     1135.14     1236.74     12.14 o
   1   5   1     1342.74     1352.80     26.63 o
   3   5   1     1585.59     1755.92     25.26 o
   4   5   1     2321.96     2474.96     30.09 o
   5   5   1      456.36      467.18     18.46 o
   6   5   1     4306.79     4120.13     36.45 o
   7   5   1        8.66        3.62     20.13 o
   8   5   1        9.54       15.54     14.86 o
   9   5   1     1169.96     1094.14     31.75 o
  10   5   1     2854.83     2858.33     43.15 o
  11   5   1      122.73      130.18     19.91 o
  12   5   1       31.38       11.25     28.63 o
  13   5   1       37.60       60.63     31.07 o
  14   5   1      492.89      514.08     58.70 o
 -14   6   1      524.17      623.30     40.53 o
 -13   6   1       90.71      127.25     34.81 o
 -12   6   1      617.32      643.01     37.93 o
 -11   6   1        2.18       33.33     25.65 o
 -10   6   1     4179.53     4030.43     48.83 o
  -9   6   1      386.08      386.37     26.50 o
  -8   6   1      815.48      776.82     31.41 o
  -7   6   1      985.64      885.98     25.26 o
  -6   6   1     3411.04     3477.73     46.83 o
  -5   6   1       41.48       25.49     20.28 o
  -2   6   1    17806.57    18691.90    286.80 o
  -1   6   1      450.27      416.58      9.85 o
   0   6   1     3931.36     3548.27     19.27 o
   2   6   1      261.65      293.62     21.62 o
   3   6   1     2194.41     2326.00     28.24 o
   4   6   1     9444.25     9628.30    121.58 o
   5   6   1       48.70       59.05     16.48 o
   6   6   1       11.61       46.49     54.86 o
   7   6   1      439.63      445.59     23.58 o
   8   6   1     3781.68     3734.88     42.04 o
   9   6   1        0.53       -1.76     31.27 o
  10   6   1       24.59       28.41     25.72 o
  11   6   1       52.18       81.95     26.91 o
  12   6   1     1180.26     1151.28     39.15 o
  13   6   1       72.47       87.01     29.91 o
  14   6   1        0.80       32.34     52.46 o
 -14   7   1      462.45      465.41     38.85 o
 -13   7   1       73.23      112.04     32.86 o
 -12   7   1      633.88      635.16     33.71 o
 -11   7   1       46.69       20.05     25.14 o
 -10   7   1     1014.14     1046.77     32.95 o
  -9   7   1      321.20      291.65     26.93 o
  -8   7   1     1123.69     1112.81     30.92 o
  -7   7   1     4783.86     4583.44     99.57 o
  -6   7   1     5933.77     5632.85     80.42 o
  -5   7   1      536.69      655.75     42.32 o
  -4   7   1       73.57       42.66      7.99 o
  -2   7   1    15215.68    15018.19    270.96 o
  -1   7   1      867.21      904.33     12.91 o
   0   7   1     1724.96     1796.06     24.46 o
   1   7   1       15.30       12.52     13.04 o
   2   7   1     5594.40     5147.22     51.32 o
   3   7   1      186.57      183.09     14.03 o
   4   7   1      802.96      798.56     17.36 o
   5   7   1      533.69      596.44     17.90 o
   6   7   1     6483.59     6619.65     38.23 o
   7   7   1       10.32       63.18     21.73 o
   8   7   1      175.43      197.33     25.16 o
   9   7   1       18.92        8.70     24.88 o
  10   7   1     1912.10     1899.29     37.79 o
  11   7   1        7.29       17.75     27.10 o
  12   7   1       61.76       88.19     30.68 o
  13   7   1      126.08      132.58     36.60 o
  14   7   1      734.95      837.55     63.29 o
 -13   8   1        0.14       16.74     44.65 o
 -12   8   1      578.95      610.87     35.71 o
 -11   8   1      152.81      128.49     27.86 o
 -10   8   1      790.57      724.38     30.85 o
  -9   8   1      267.92      206.88     25.28 o
  -8   8   1     3797.27     3761.62     43.92 o
  -7   8   1      705.42      718.16     26.21 o
  -6   8   1      256.63      289.56     23.05 o
  -5   8   1       19.57       29.54     19.22 o
  -4   8   1     5117.31     4627.66    232.28 o
  -3   8   1      844.02      886.76     36.29 o
  -2   8   1     2462.31     2493.07     22.84 o
  -1   8   1      447.31      414.03     11.95 o
   0   8   1    18400.41    18593.67    185.03 o
   1   8   1     5348.98     5374.30     40.98 o
   2   8   1     3922.62     4237.47     51.18 o
   3   8   1       56.03       62.07     21.15 o
   4   8   1     5102.84     4931.94     31.42 o
   5   8   1     2441.58     2329.86     32.23 o
   6   8   1      255.72      269.21     17.22 o
   7   8   1      107.06       81.24     21.63 o
   8   8   1     2804.58     2734.24     39.32 o
   9   8   1       54.00       57.65     26.17 o
  10   8   1       40.12       40.45     26.14 o
  11   8   1       70.35       47.98     27.58 o
  12   8   1      369.15      367.68     33.95 o
  13   8   1       35.23       32.74     31.43 o
 -13   9   1      110.04      167.00     35.73 o
 -12   9   1      767.62      746.97     37.73 o
 -11   9   1       17.17       27.03     29.32 o
 -10   9   1      237.60      265.38     29.97 o
  -9   9   1      670.39      611.43     30.89 o
  -8   9   1     2281.74     2164.29     36.30 o
  -7   9   1       27.27       91.97     30.54 o
  -6   9   1     1279.25     1327.55     27.50 o
  -5   9   1     2257.48     2127.96     27.43 o
  -4   9   1     1115.20     1073.42     29.32 o
  -3   9   1      470.01      362.29     34.08 o
  -2   9   1       60.01       57.60     10.79 o
  -1   9   1     5249.01     5051.89     27.61 o
   0   9   1       24.27        9.87     11.58 o
   1   9   1     1945.28     1809.81     22.10 o
   2   9   1     2587.01     2603.67     25.95 o
   3   9   1     2367.40     2265.52     32.65 o
   4   9   1       65.17       70.02     14.76 o
   5   9   1      208.00      243.99     17.05 o
   6   9   1     1006.15     1078.43     30.78 o
   7   9   1     1081.14     1073.91     31.88 o
   8   9   1      244.63      241.10     24.99 o
   9   9   1       34.60       56.17     25.05 o
  10   9   1     1788.72     1826.44     43.44 o
  11   9   1       87.26       79.10     29.07 o
  12   9   1        1.04       -3.38     46.52 o
  13   9   1       16.71       41.60     34.51 o
 -12  10   1      201.07      221.80     32.23 o
 -11  10   1     1271.00     1290.58     38.89 o
 -10  10   1      353.94      367.45     37.48 o
  -9  10   1       33.85       31.05     25.59 o
  -8  10   1     1601.67     1562.64     34.26 o
  -7  10   1      618.76      653.93     23.81 o
  -6  10   1      610.53      617.05     22.47 o
  -5  10   1       13.56        1.64     27.75 o
  -4  10   1      467.13      501.26     25.58 o
  -3  10   1        3.98       -0.31     12.56 o
  -2  10   1      267.19      272.41     40.29 o
  -1  10   1        0.37        8.93     10.77 o
   0  10   1      332.31      291.95     12.80 o
   1  10   1      339.87      310.22     15.28 o
   2  10   1      964.02      962.71     19.84 o
   3  10   1       18.91       31.79     27.72 o
   4  10   1       68.69       72.83     15.46 o
   5  10   1      217.49      255.55     18.61 o
   6  10   1      120.08      120.25     16.52 o
   7  10   1      337.03      375.74     21.58 o
   8  10   1      549.17      604.56     28.84 o
   9  10   1      205.67      193.24     26.46 o
  10  10   1        7.78       27.89     40.96 o
  11  10   1      289.36      289.35     31.59 o
  12  10   1      265.28      347.92     56.69 o
 -12  11   1       17.96       59.52     46.62 o
 -11  11   1       12.97       52.38     43.41 o
 -10  11   1      190.76      226.50     28.81 o
  -9  11   1      648.72      629.22     29.73 o
  -8  11   1      292.75      286.45     26.13 o
  -7  11   1        8.41       28.73     21.98 o
  -6  11   1      608.15      595.35     22.85 o
  -5  11   1     1073.96     1057.87     24.63 o
  -4  11   1      557.58      518.76     16.85 o
  -3  11   1       69.93       68.05     14.61 o
  -2  11   1      409.88      386.98     14.85 o
  -1  11   1     1429.09     1343.36     19.34 o
   0  11   1      449.72      418.11     23.15 o
   1  11   1     1768.72     1645.93     24.42 o
   2  11   1     1173.50     1108.32     19.96 o
   3  11   1     2775.01     2714.36     31.55 o
   4  11   1      398.95      291.94     17.60 o
   5  11   1        7.38       32.85     16.75 o
   6  11   1      944.17      941.18     20.75 o
   7  11   1     1771.69     1787.82     36.87 o
   8  11   1       50.33      168.41     80.56 o
   9  11   1      146.12      111.62     43.50 o
  10  11   1      162.96      164.51     43.69 o
  11  11   1      136.81      146.75     51.33 o
 -11  12   1      374.64      416.59     52.85 o
  -9  12   1       37.59        1.64     43.83 o
  -8  12   1      168.00      237.16     39.75 o
  -7  12   1     1025.71     1049.50     39.81 o
  -6  12   1      195.70      211.70     29.05 o
  -5  12   1      351.10      319.48     20.25 o
  -4  12   1        1.90        4.94     26.27 o
  -3  12   1     1617.49     1620.74     36.50 o
  -2  12   1      195.36      141.04     27.01 o
   0  12   1      201.85      201.72     23.35 o
   1  12   1     6488.34     6170.71    133.98 o
   2  12   1        1.96        4.93     16.77 o
   3  12   1      698.76      702.24     19.43 o
   4  12   1      190.86      228.73     40.06 o
   5  12   1     2724.09     2707.35     46.33 o
   6  12   1       65.16       51.87     22.84 o
   7  12   1        0.46       81.26     50.71 o
   8  12   1      104.04      223.05     86.30 o
   9  12   1      732.11      757.70     53.98 o
  10  12   1       47.38       50.94     43.76 o
 -10  13   1        0.93       47.91     50.35 o
  -9  13   1      367.01      376.54     49.28 o
  -8  13   1       66.07       84.76     45.33 o
  -7  13   1        0.98       -3.16     33.21 o
  -6  13   1       29.08       81.69     31.88 o
  -5  13   1      590.61      579.75     33.10 o
  -4  13   1       39.59       24.53     27.42 o
  -3  13   1      619.79      525.04     28.99 o
  -2  13   1      485.11      451.39     29.07 o
   1  13   1      233.86      180.34     32.80 o
   2  13   1       94.21       74.40     25.25 o
   3  13   1     1220.37     1229.11     34.77 o
   4  13   1      293.08      251.31     30.25 o
   5  13   1      446.04      483.85     33.15 o
   6  13   1        1.56       60.09     28.73 o
   7  13   1      514.53      522.75     77.38 o
   8  13   1       27.54       51.94     37.16 o
   9  13   1      281.23      280.49     48.92 o
  10  13   1        1.42       24.50     51.42 o
  -9  14   1       39.29       10.97     50.30 o
  -8  14   1       93.22      146.78     56.44 o
  -7  14   1      417.98      486.66     42.67 o
  -6  14   1       34.19      125.18     32.89 o
  -5  14   1      112.05       99.55     31.12 o
  -4  14   1        1.39        3.29     26.32 o
  -3  14   1     1140.47     1166.26     46.13 o
   0  14   1        3.28       -5.54     32.01 o
   1  14   1     1871.47     1834.94     51.02 o
   2  14   1      143.82      137.30     40.90 o
   3  14   1      272.47      272.89     30.17 o
   4  14   1      144.20      157.52     31.93 o
   5  14   1      315.69      360.52     39.10 o
   6  14   1       55.68       80.01     24.67 o
   7  14   1       86.91       98.12     33.37 o
   8  14   1        0.15       65.56     57.68 o
   9  14   1      246.30      213.87     51.13 o
  -8  15   1      138.70      221.26     47.10 o
  -7  15   1      147.54      172.64     29.36 o
  -6  15   1       35.92      144.52     36.28 o
  -5  15   1      598.46      691.24     38.88 o
  -4  15   1       94.44       96.78     30.72 o
  -3  15   1      154.48       90.73     44.00 o
  -2  15   1      268.26      227.18     39.25 o
  -1  15   1      772.88      756.92     26.56 o
   0  15   1        6.22       10.39     34.49 o
   1  15   1       45.43       40.49     35.61 o
   2  15   1      224.98      217.29     30.18 o
   3  15   1      863.40      862.88     36.53 o
   4  15   1       70.82       81.88     30.76 o
   5  15   1      181.82      218.93     24.39 o
   6  15   1        5.09      117.00     27.88 o
   7  15   1     1065.66     1191.68     44.59 o
  -6  16   1        0.11      122.81     34.95 o
  -5  16   1       46.68       87.63     32.88 o
  -4  16   1      299.37      363.41     35.02 o
  -3  16   1      445.46      473.43     36.36 o
  -2  16   1       12.93        4.90     51.42 o
  -1  16   1       11.12       11.78     37.57 o
   0  16   1      540.04      591.18     31.22 o
   1  16   1      461.59      445.84     33.82 o
   2  16   1      150.89      168.67     86.91 o
   3  16   1      285.65      234.88     34.05 o
   4  16   1      372.02      435.12     36.98 o
   5  16   1      398.66      568.50     39.07 o
   6  16   1      222.83      349.59     63.11 o
  -3  17   1       34.21       53.56     33.38 o
  -2  17   1      213.51      175.13     34.22 o
  -1  17   1      120.80      102.45     32.39 o
   1  17   1       21.65       44.62     39.69 o
   2  17   1      386.68      428.40     35.84 o
   3  17   1       18.59       49.91     34.07 o
 -14   0   2      301.47      283.76     48.27 o
 -12   0   2       15.11       12.52     33.59 o
 -10   0   2      443.71      372.14     26.13 o
  -8   0   2     4651.35     4682.56     57.54 o
  -2   0   2    49786.55    50992.23    289.84 o
   2   0   2    85041.80    87975.68    481.37 o
   8   0   2     3886.82     3764.76     74.79 o
  10   0   2     1054.98      991.60     43.07 o
  12   0   2      884.34      900.49     33.03 o
  14   0   2      282.00      278.66     33.13 o
 -15   1   2       20.35       42.50     26.88 o
 -14   1   2      267.97      273.26     22.42 o
 -13   1   2       10.39       71.27     30.40 o
 -12   1   2     3092.29     2977.42     32.83 o
 -11   1   2       22.34       20.78     23.39 o
 -10   1   2        4.52        3.37     13.74 o
  -9   1   2      116.47      136.87     11.57 o
  -8   1   2     4686.80     4356.26     57.88 o
  -6   1   2     1107.62     1121.95     28.61 o
  -5   1   2     5643.60     5851.92     44.65 o
  -4   1   2     2187.82     2176.71     27.13 o
  -2   1   2    21602.20    23188.85    825.75 o
   1   1   2       34.15       52.72      3.59 o
   2   1   2    64223.62    68035.81    228.29 o
   3   1   2     9998.42    10684.37    170.81 o
   4   1   2    30931.28    33133.93    326.51 o
   5   1   2      592.10      637.42     24.07 o
   6   1   2     8240.09     8471.67     39.19 o
   7   1   2      449.11      431.29     28.96 o
   8   1   2     5031.87     5115.83     37.60 o
   9   1   2      104.20       96.79     13.03 o
  10   1   2     1960.00     1821.05     23.60 o
  11   1   2       66.79       52.43     17.68 o
  12   1   2      189.75      193.96     18.45 o
  13   1   2       53.64       61.62     20.18 o
  14   1   2      445.94      448.54     24.17 o
  15   1   2        2.56       15.42     24.59 o
 -15   2   2      158.11      184.29     37.04 o
 -14   2   2      882.83      817.17     25.19 o
 -13   2   2        4.56       31.18     19.34 o
 -12   2   2        6.26       34.06     26.09 o
 -11   2   2     1586.21     1458.42     24.45 o
 -10   2   2     3962.65     3742.62     23.05 o
  -9   2   2     2891.11     2877.22     26.59 o
  -8   2   2       17.37       22.53     10.47 o
  -7   2   2      387.80      387.42     12.49 o
  -6   2   2     6285.56     6449.90     45.74 o
  -5   2   2        1.39        8.87      4.96 o
  -4   2   2     2096.89     2312.44     26.41 o
  -3   2   2     1365.86     1484.36     13.20 o
  -2   2   2    10091.35    11121.17     72.50 o
  -1   2   2     6634.48     7143.07     29.65 o
   0   2   2    15857.35    17809.03    158.85 o
   1   2   2     2386.78     2773.43     21.75 o
   2   2   2     2421.49     2680.18     10.40 o
   3   2   2     3314.28     3770.30     23.57 o
   4   2   2     7652.56     7844.15     65.80 o
   5   2   2     2444.96     2383.07     15.97 o
   6   2   2     3699.20     3577.68     32.84 o
   7   2   2      112.29      118.69     15.29 o
   8   2   2     1496.76     1411.54     18.27 o
   9   2   2      380.16      313.21     13.83 o
  10   2   2      440.31      411.46     14.84 o
  11   2   2       96.99       94.05     20.26 o
  12   2   2     1067.48     1053.47     23.20 o
  13   2   2      107.43      160.95     24.99 o
  14   2   2       33.83       73.99     25.82 o
  15   2   2      112.51      126.84     25.03 o
 -15   3   2      107.19      129.60     27.96 o
 -14   3   2       33.28       39.31     24.53 o
 -13   3   2      401.15      370.31     21.12 o
 -12   3   2      339.58      355.88     19.01 o
 -11   3   2      598.80      543.69     19.36 o
 -10   3   2      111.01      117.14     19.37 o
  -9   3   2      128.27      134.06     12.88 o
  -8   3   2     1243.58     1193.87     12.47 o
  -7   3   2     7533.71     7454.43     78.54 o
  -6   3   2      484.75      463.61     16.96 o
  -5   3   2     1815.07     1869.14     34.50 o
  -4   3   2      124.59      211.11      9.09 o
  -3   3   2     9059.56    10220.85     91.67 o
  -2   3   2    27228.01    28665.73    150.08 o
  -1   3   2      101.34      116.89      8.24 o
   1   3   2     1429.00     1464.27     12.14 o
   2   3   2    16636.11    16793.82    190.57 o
   3   3   2     1274.17     1442.34     26.27 o
   4   3   2     7860.83     7751.23    108.67 o
   5   3   2      700.87      882.46     12.26 o
   6   3   2     9544.17     9555.23     50.11 o
   7   3   2      171.20      166.17     12.99 o
   8   3   2    10260.78    10092.22     51.53 o
   9   3   2      637.01      609.62     14.64 o
  10   3   2      197.35      189.43     14.03 o
  11   3   2     1173.05     1115.68     23.80 o
  12   3   2      171.09      189.21     22.96 o
  13   3   2      187.06      205.66     24.93 o
  14   3   2      131.29      156.40     25.49 o
 -15   4   2      165.67      133.79     29.06 o
 -14   4   2      241.85      221.09     25.26 o
 -13   4   2       68.68       58.73     24.66 o
 -12   4   2       54.11       45.22     17.17 o
 -11   4   2     2194.25     2130.75     25.76 o
 -10   4   2      682.84      639.30     23.38 o
  -9   4   2       53.99       58.24     13.37 o
  -8   4   2     2173.72     2126.50     26.08 o
  -7   4   2     6571.92     6502.34     59.41 o
  -6   4   2     5193.42     5414.29     24.85 o
  -5   4   2        0.61       15.05      4.33 o
  -4   4   2     3429.25     3184.94     18.90 o
  -3   4   2     6725.76     6536.84     31.52 o
  -2   4   2      709.44      676.42     20.94 o
  -1   4   2        1.96        6.34     14.61 o
   0   4   2      962.94     1107.48     17.20 o
   1   4   2    25434.90    26210.77    238.61 o
   2   4   2     3408.87     3397.05     25.08 o
   3   4   2     5364.47     5753.86     38.52 o
   4   4   2     3596.09     3751.30     37.30 o
   5   4   2     6652.98     6034.52     50.41 o
   6   4   2     1726.29     1658.58     40.27 o
   7   4   2      270.60      260.17     15.07 o
   8   4   2      905.44      910.61     18.87 o
   9   4   2     2362.11     2162.55     25.70 o
  10   4   2      924.31      887.39     23.25 o
  11   4   2       27.58       49.02     19.83 o
  12   4   2       26.32       14.37     25.24 o
  13   4   2      545.02      610.21     31.45 o
  14   4   2       11.39       -8.69     43.66 o
 -15   5   2      146.73      178.57     37.94 o
 -14   5   2        2.97       13.61     32.38 o
 -13   5   2      687.80      632.87     27.19 o
 -12   5   2      305.71      302.41     23.18 o
 -11   5   2      424.25      433.72     22.11 o
 -10   5   2     1036.82      939.61     24.50 o
  -9   5   2     1405.60     1352.02     29.76 o
  -8   5   2     1372.46     1360.96     40.37 o
  -7   5   2     1142.40     1194.16     15.84 o
  -6   5   2       86.47       86.54     17.40 o
  -5   5   2     5183.58     4889.58     39.58 o
  -3   5   2        9.06       32.13     10.77 o
  -2   5   2     1198.89     1365.06     23.83 o
  -1   5   2     7414.47     7105.80     38.11 o
   0   5   2      804.67      882.47     10.67 o
   1   5   2     3818.81     4161.73     49.73 o
   2   5   2        2.29       11.57     19.55 o
   3   5   2     9616.21     9890.46     58.66 o
   4   5   2      845.24      970.87     23.79 o
   5   5   2      113.71       71.76     15.50 o
   6   5   2      357.33      326.73     22.69 o
   7   5   2     6021.72     5817.56     44.91 o
   8   5   2       16.40       21.81     22.94 o
   9   5   2      298.32      309.77     24.52 o
  10   5   2      374.69      401.89     21.88 o
  11   5   2     2049.50     1894.69     29.60 o
  12   5   2        0.18        8.41     19.74 o
  13   5   2      110.26       81.34     48.52 o
  14   5   2        0.57        7.46     54.21 o
 -14   6   2       70.71      138.44     36.45 o
 -13   6   2      556.07      566.21     37.07 o
 -12   6   2       20.35       23.31     39.11 o
 -11   6   2     1313.95     1248.62     54.37 o
 -10   6   2      237.94      249.59     31.07 o
  -9   6   2     3020.63     2874.00     41.81 o
  -8   6   2      144.49      122.37     24.32 o
  -7   6   2     3642.79     3506.12     87.62 o
  -6   6   2      101.82       79.21     10.15 o
  -5   6   2     2496.43     2449.23     38.30 o
  -3   6   2     6133.74     5306.84    406.60 o
  -2   6   2      222.75      285.76     18.80 o
  -1   6   2     8404.38     8357.29     44.36 o
   0   6   2      313.81      272.72     15.96 o
   1   6   2     4252.86     4276.82     41.02 o
   2   6   2        0.76       -4.82     19.39 o
   3   6   2       29.60       43.12     10.53 o
   4   6   2     1181.22     1265.29     21.24 o
   5   6   2     2853.70     2909.47     24.96 o
   6   6   2      357.31      348.13     32.73 o
   7   6   2      260.62      240.63     21.19 o
   8   6   2       21.05        6.94     22.26 o
   9   6   2     1610.34     1541.21     34.69 o
  10   6   2        0.71       -0.75     34.89 o
  11   6   2      581.76      561.57     31.61 o
  12   6   2      234.57      266.85     41.34 o
  13   6   2      308.08      324.32     45.18 o
  14   6   2        0.34       21.67     54.02 o
 -14   7   2       31.85       60.79     37.27 o
 -13   7   2      326.75      331.13     36.37 o
 -12   7   2       63.77       44.68     31.50 o
 -11   7   2       82.17       41.17     27.92 o
 -10   7   2       54.26       40.86     27.77 o
  -9   7   2     1485.16     1360.07     35.82 o
  -8   7   2      115.88      182.11     31.89 o
  -7   7   2       44.67       83.00     23.70 o
  -6   7   2      265.47      295.96     19.41 o
  -5   7   2     9157.59     9237.37     67.99 o
  -2   7   2     1461.72     1490.27     14.11 o
  -1   7   2    12053.18    12049.02     56.48 o
   0   7   2      489.30      498.20     18.25 o
   1   7   2      181.18      189.37     15.57 o
   2   7   2        1.81       14.59     21.28 o
   3   7   2     7087.48     6945.72     31.73 o
   4   7   2      221.40      232.19     13.78 o
   5   7   2        2.38       14.67     14.66 o
   6   7   2       87.88      100.02     21.47 o
   7   7   2     9827.19     9796.29    122.34 o
   8   7   2      814.76      866.63     28.92 o
   9   7   2        0.38       -3.38     36.42 o
  10   7   2      397.03      430.56     30.24 o
  11   7   2      785.09      759.49     32.63 o
  12   7   2        0.87       25.15     31.01 o
  13   7   2       15.01       16.33     42.76 o
 -13   8   2       88.04       95.45     32.78 o
 -12   8   2        4.62       22.51     29.49 o
 -11   8   2      516.10      541.15     32.30 o
 -10   8   2       54.90       65.10     28.19 o
  -9   8   2      274.01      275.19     27.37 o
  -8   8   2      428.57      475.15     45.37 o
  -7   8   2    10709.76    10337.77    200.14 o
  -6   8   2      697.78      685.73     24.84 o
  -5   8   2        5.11       31.63     21.40 o
  -4   8   2     1797.32     1588.68     46.93 o
  -2   8   2     1464.14     1411.94     26.87 o
  -1   8   2       19.68       11.63      8.50 o
   0   8   2     1081.44     1137.30     24.96 o
   1   8   2    18343.13    18922.82     88.84 o
   2   8   2      403.05      370.26     28.33 o
   3   8   2        0.04       -5.64     28.04 o
   4   8   2      480.11      503.18     23.14 o
   5   8   2     6752.99     6767.97     57.42 o
   6   8   2       31.50       32.86     18.83 o
   7   8   2      188.48      186.06     22.22 o
   8   8   2      684.63      640.39     28.15 o
   9   8   2     2206.72     2176.42     38.43 o
  10   8   2      208.93      201.86     27.72 o
  11   8   2       22.96        0.72     28.22 o
  12   8   2      204.00      221.63     32.27 o
  13   8   2      290.04      279.74     33.97 o
 -13   9   2      471.84      469.27     43.71 o
 -12   9   2       83.80       99.31     33.18 o
 -11   9   2      226.55      255.58     30.40 o
 -10   9   2      130.20      148.30     26.35 o
  -9   9   2     1135.52     1096.08     33.54 o
  -8   9   2      779.51      750.90     31.13 o
  -7   9   2      309.92      353.09     29.96 o
  -6   9   2      317.02      321.45     24.74 o
  -5   9   2     2096.85     2067.21     36.56 o
  -4   9   2      945.50     1000.68     30.18 o
  -3   9   2      140.40      110.49     41.44 o
  -2   9   2      468.42      421.68     11.40 o
  -1   9   2     1927.67     1961.60     17.70 o
   0   9   2     4174.37     4327.24     41.04 o
   1   9   2       24.90       17.82     13.66 o
   2   9   2     1858.68     1799.59     23.75 o
   3   9   2     1426.14     1442.97     27.94 o
   4   9   2      543.07      597.56     30.28 o
   5   9   2       63.17       78.04     18.60 o
   6   9   2     1049.38      995.47     22.28 o
   7   9   2     2025.23     2045.04     28.45 o
   8   9   2      928.11      849.82     28.36 o
   9   9   2       78.88       71.80     25.61 o
  10   9   2      301.46      325.96     28.00 o
  11   9   2      361.64      347.22     32.14 o
  12   9   2      172.60      206.74     31.25 o
 -12  10   2       14.19       51.94     30.58 o
 -11  10   2      206.25      283.19     30.82 o
 -10  10   2      890.71      979.46     34.69 o
  -9  10   2      220.73      249.16     28.65 o
  -8  10   2      475.43      464.69     27.35 o
  -7  10   2     1509.29     1498.78     34.64 o
  -6  10   2     1320.07     1338.82     37.23 o
  -5  10   2      315.58      273.57     25.89 o
  -4  10   2        0.73       21.85     36.90 o
  -3  10   2      307.71      316.07     20.22 o
  -2  10   2     2776.52     2636.08     22.10 o
  -1  10   2       31.91       30.42     11.15 o
   0  10   2      669.85      701.39     24.94 o
   1  10   2      505.64      466.35     17.68 o
   2  10   2        1.49       11.01     15.28 o
   3  10   2      113.01       81.34     13.44 o
   4  10   2      191.13      173.15     15.72 o
   5  10   2      772.76      802.49     18.11 o
   6  10   2       68.90       54.03     16.56 o
   7  10   2      202.55      195.50     19.89 o
   8  10   2      973.84      946.17     30.07 o
   9  10   2     1174.46     1172.20     32.25 o
  10  10   2       43.52       59.33     46.16 o
  11  10   2       49.96       74.70     44.92 o
  12  10   2      325.36      360.42     56.96 o
 -12  11   2      184.20      206.31     51.19 o
 -11  11   2        0.05        6.06     39.47 o
 -10  11   2       68.74       63.07     28.35 o
  -9  11   2      121.83      159.01     27.95 o
  -8  11   2     1137.27     1197.14     29.22 o
  -7  11   2       80.06       87.11     20.40 o
  -6  11   2      380.41      333.63     20.85 o
  -5  11   2     1159.06     1044.01     32.87 o
  -4  11   2     1368.76     1338.53     33.90 o
  -3  11   2       77.14       48.04     21.89 o
  -2  11   2     1373.92     1265.80     18.12 o
   0  11   2     2361.71     2305.35     38.32 o
   1  11   2        8.36       10.08     16.24 o
   2  11   2      156.82      167.88     17.93 o
   3  11   2     1802.04     1696.34     22.35 o
   4  11   2       16.02       12.61     15.05 o
   5  11   2      317.30      323.49     22.69 o
   6  11   2      995.17     1008.86     32.09 o
   7  11   2     1197.29     1231.65     39.26 o
   8  11   2      497.72      581.65     60.05 o
  10  11   2      468.33      473.64     52.70 o
  11  11   2      114.16      184.02     46.34 o
 -11  12   2       60.95       78.06     47.18 o
 -10  12   2      119.48      133.33     44.04 o
  -9  12   2       69.86       58.17     40.03 o
  -8  12   2      717.78      829.97     39.91 o
  -7  12   2       19.05       42.16     20.79 o
  -6  12   2      958.63      918.82     42.32 o
  -5  12   2       21.81       31.16     29.14 o
  -4  12   2     1472.28     1407.92     37.49 o
  -3  12   2      211.64      192.80     26.15 o
  -2  12   2     2251.49     2221.28     57.77 o
   0  12   2      741.10      761.88     37.02 o
   2  12   2     3208.32     3142.27     43.29 o
   3  12   2       11.82       15.33     31.52 o
   4  12   2      763.97      750.66     31.63 o
   5  12   2       45.33      101.90     30.80 o
   6  12   2      596.47      592.54     32.26 o
   7  12   2       16.22       37.74     44.29 o
   8  12   2      385.06      408.18     34.76 o
   9  12   2      108.61      157.48     43.61 o
  10  12   2      164.06      194.94     51.71 o
  -9  13   2       17.49       74.75     48.22 o
  -8  13   2      532.04      569.33     42.18 o
  -7  13   2      313.70      328.72     37.09 o
  -6  13   2      264.52      264.72     29.47 o
  -5  13   2      210.49      209.57     39.64 o
  -4  13   2     2091.40     2084.93     41.46 o
  -2  13   2      411.43      346.47     27.32 o
  -1  13   2      173.00      151.29     31.16 o
   0  13   2      606.90      587.71     36.52 o
   1  13   2        0.47       -6.13     31.52 o
   2  13   2      377.51      339.58     42.50 o
   3  13   2        5.78       43.84     34.58 o
   4  13   2      511.91      535.45     32.80 o
   5  13   2       15.35       12.44     22.11 o
   6  13   2      305.57      336.56     36.43 o
   7  13   2       10.65       27.69     30.40 o
   8  13   2       54.35       76.87     75.23 o
   9  13   2       11.48       24.85     46.47 o
  10  13   2      710.68      727.26     57.82 o
  -9  14   2       68.34       89.70     47.22 o
  -8  14   2       27.98       51.86     38.81 o
  -7  14   2        2.02       61.50     32.69 o
  -6  14   2     1229.51     1239.64     39.89 o
  -5  14   2       21.30       43.91     29.83 o
  -4  14   2       71.44      100.68     30.65 o
  -3  14   2       98.37       82.06     26.42 o
  -2  14   2      586.36      461.87     29.07 o
  -1  14   2       41.08       51.72     31.08 o
   0  14   2       12.04       30.67     31.63 o
   1  14   2        0.62        6.29     33.37 o
   2  14   2      650.35      630.40     31.92 o
   3  14   2      250.68      226.56     43.19 o
   4  14   2      551.60      594.69     33.16 o
   5  14   2        8.61       39.29     22.36 o
   6  14   2       42.41       39.58     28.29 o
   7  14   2      172.52      194.62     34.30 o
   8  14   2      128.77      182.20     35.09 o
  -8  15   2      295.38      384.96     36.13 o
  -7  15   2       57.66      110.86     81.21 o
  -6  15   2      495.62      553.80     37.06 o
  -5  15   2       59.67       95.82     30.11 o
  -4  15   2      521.05      512.31     32.99 o
  -3  15   2       10.09       -1.76     39.57 o
  -2  15   2      439.86      409.56     30.36 o
  -1  15   2      103.34      112.29     22.28 o
   0  15   2      637.31      624.52     41.37 o
   1  15   2        2.49       -2.91     34.18 o
   2  15   2       71.27       62.76     52.83 o
   3  15   2      174.23      221.52     30.79 o
   4  15   2      462.26      497.83     75.25 o
   5  15   2       90.12      102.76     34.15 o
   6  15   2       50.14       78.62     33.47 o
   7  15   2       62.48      140.36     36.85 o
  -6  16   2      233.90      341.07     64.27 o
  -5  16   2       69.46      105.43     36.02 o
  -4  16   2      145.39      142.23     34.60 o
  -3  16   2      495.32      505.95     41.52 o
  -2  16   2      331.66      339.53     31.53 o
   0  16   2      225.35      212.06     39.52 o
   1  16   2      686.52      712.67     38.81 o
   2  16   2      269.53      294.59     42.98 o
   3  16   2       17.11       32.63     30.05 o
   4  16   2      137.02      159.92     33.45 o
   5  16   2      384.79      433.10     38.79 o
  -3  17   2        8.84       59.33     52.56 o
  -2  17   2        9.72        6.92     42.38 o
  -1  17   2      517.24      517.30     36.09 o
   0  17   2       56.90       17.40     39.92 o
   2  17   2       51.91       56.87     54.17 o
   3  17   2      285.25      299.35     34.78 o
 -15   0   3      405.79      358.66     49.44 o
 -13   0   3     1135.61     1030.22     37.82 o
 -11   0   3        1.48        6.98     31.99 o
  -9   0   3      301.96      274.93     22.09 o
  -3   0   3     6582.82     6806.62    128.85 o
   1   0   3   111329.07   111016.11   1334.87 o
   5   0   3    12736.23    12322.72    247.26 o
   7   0   3      690.96      731.85     29.31 o
   9   0   3     2875.48     2781.13     37.19 o
  11   0   3      251.48      222.08     20.73 o
  13   0   3      572.00      589.53     50.58 o
 -15   1   3      979.68     1046.83     28.23 o
 -14   1   3       87.34       85.61     25.48 o
 -13   1   3      922.71      956.36     26.16 o
 -12   1   3       65.49       70.93     19.52 o
 -11   1   3     3125.85     3061.94     32.92 o
 -10   1   3      260.62      236.25     13.15 o
  -9   1   3      802.06      743.10     17.60 o
  -8   1   3       31.84        6.86     26.70 o
  -6   1   3      924.93      909.42     26.13 o
  -5   1   3     5584.51     5680.82     43.37 o
  -4   1   3        1.02       -9.85     15.28 o
  -3   1   3     4861.33     5269.27     99.19 o
  -2   1   3        7.09        8.65      9.48 o
  -1   1   3    34680.78    38194.19    230.19 o
   0   1   3     9092.36     9929.96     83.39 o
   1   1   3    19600.30    21486.11    236.48 o
   2   1   3      852.92     1029.32     23.71 o
   3   1   3       88.09       94.55     17.61 o
   4   1   3       57.76       34.15     12.04 o
   5   1   3     6055.48     6536.17     43.86 o
   6   1   3     1732.60     1944.34     23.38 o
   7   1   3     6944.00     6698.59     41.32 o
   8   1   3     2306.47     2293.11     22.34 o
   9   1   3       96.77       82.95     17.70 o
  10   1   3      108.93       97.47     16.74 o
  11   1   3     2751.29     2634.09     22.64 o
  12   1   3       52.82       60.46     16.52 o
  13   1   3       32.98       47.35     19.57 o
  14   1   3        6.21       49.84     26.08 o
 -15   2   3      287.52      288.41     28.86 o
 -14   2   3      288.12      311.55     21.89 o
 -13   2   3     2020.36     1914.61     33.85 o
 -12   2   3      336.49      311.10     21.31 o
 -11   2   3      309.44      296.77     20.13 o
 -10   2   3      293.94      296.00     12.06 o
  -9   2   3     3196.18     3037.43     26.21 o
  -8   2   3      362.26      311.75     10.31 o
  -7   2   3      815.77      834.75     14.92 o
  -6   2   3     3854.00     3768.31     50.01 o
  -5   2   3    13472.00    13755.16    241.87 o
  -4   2   3      166.04      214.06     15.46 o
  -3   2   3       25.34       63.24     11.68 o
  -2   2   3     4191.55     4673.93     33.49 o
  -1   2   3    24561.66    26120.83    180.60 o
   0   2   3        7.57       14.08      5.56 o
   1   2   3      950.22     1120.44     24.65 o
   2   2   3     2093.83     2337.90     13.39 o
   3   2   3     1521.71     1901.45     14.95 o
   4   2   3       54.83       88.32      9.35 o
   5   2   3      278.79      183.53     10.88 o
   6   2   3     1009.11      976.79     20.17 o
   7   2   3       45.31       55.51     13.10 o
   8   2   3     1322.42     1277.12     19.06 o
   9   2   3     2417.42     2317.62     23.02 o
  10   2   3     1331.00     1284.00     26.63 o
  11   2   3        4.47       19.26     16.85 o
  12   2   3       66.31       89.32     17.96 o
  13   2   3     1261.51     1229.59     27.59 o
  14   2   3       90.34      101.75     23.76 o
 -15   3   3      253.12      282.83     29.31 o
 -14   3   3       35.90       51.96     24.00 o
 -13   3   3      228.26      247.71     19.79 o
 -12   3   3     1183.58     1134.66     23.19 o
 -11   3   3      278.73      322.93     23.00 o
 -10   3   3      446.45      413.30     18.41 o
  -9   3   3      310.36      323.60     16.65 o
  -8   3   3     1067.81     1001.72     22.45 o
  -7   3   3     1641.33     1558.56     25.22 o
  -6   3   3     1893.68     1855.34     29.09 o
  -5   3   3     4086.67     3984.10     31.93 o
  -4   3   3    12623.77    13717.55    155.60 o
  -3   3   3     3413.84     4124.92     22.62 o
  -2   3   3    32865.81    36911.61    378.92 o
  -1   3   3    16582.78    18027.59     84.64 o
   0   3   3      124.78      121.94     10.14 o
   1   3   3     2168.43     2310.90     10.72 o
   2   3   3       21.45       41.15      7.38 o
   3   3   3    13074.36    13378.00    205.47 o
   4   3   3     1496.57     1431.35     14.62 o
   5   3   3      217.93      338.45     11.23 o
   6   3   3      927.64      848.49     14.90 o
   7   3   3     3362.05     3440.22     46.90 o
   8   3   3     3024.23     2887.43     24.27 o
   9   3   3     1540.04     1498.57     19.46 o
  10   3   3       66.44       86.16     18.59 o
  11   3   3     1499.73     1455.75     34.75 o
  12   3   3      535.54      503.22     25.59 o
  13   3   3        1.15        1.74     43.78 o
  14   3   3       48.59       29.59     26.50 o
 -15   4   3       55.85       77.46     26.95 o
 -14   4   3      316.24      286.67     25.99 o
 -13   4   3      353.65      339.21     25.18 o
 -12   4   3       32.71       30.92     16.79 o
 -11   4   3       94.27       74.15     20.71 o
 -10   4   3      254.86      235.47     19.56 o
  -9   4   3      330.85      360.42     14.79 o
  -8   4   3      782.02      763.84     24.85 o
  -7   4   3     1918.79     1843.95     17.27 o
  -6   4   3     1911.96     1871.03     15.60 o
  -5   4   3      278.68      311.69      7.38 o
  -4   4   3     8486.79     8755.12     86.41 o
  -3   4   3     3400.53     3493.73     21.19 o
  -2   4   3     3417.66     3339.39     26.32 o
  -1   4   3      480.75      613.28     10.39 o
   0   4   3     5776.90     6155.47     45.13 o
   1   4   3    11843.88    12728.12     90.02 o
   2   4   3     6848.78     6770.70     62.05 o
   3   4   3      250.42      236.04     11.09 o
   4   4   3     2099.19     2066.67     19.00 o
   5   4   3     3765.79     3653.45     41.21 o
   6   4   3     9999.77     9781.13     50.32 o
   7   4   3     1841.95     1888.11     22.07 o
   8   4   3      310.20      307.89     16.21 o
   9   4   3      733.84      723.59     17.51 o
  10   4   3     4862.27     4489.55     29.88 o
  11   4   3       13.70       10.62     22.49 o
  12   4   3      206.78      218.51     25.90 o
  13   4   3      532.08      531.43     39.01 o
  14   4   3      590.99      664.40     52.56 o
 -15   5   3      288.18      309.01     40.32 o
 -14   5   3      131.79      166.32     26.36 o
 -13   5   3       57.80       58.95     22.98 o
 -12   5   3     1026.62      990.27     27.99 o
 -11   5   3     1242.69     1236.05     28.17 o
 -10   5   3        6.79       19.71     16.04 o
  -9   5   3     1758.92     1653.57     22.15 o
  -8   5   3      666.29      679.49     25.63 o
  -7   5   3     2190.48     2012.77     22.12 o
  -6   5   3       35.93       26.84      8.31 o
  -5   5   3      873.08      961.34     33.41 o
  -3   5   3     1512.46     1549.58     15.87 o
  -2   5   3      404.59      368.62     76.35 o
  -1   5   3      218.99      299.86      8.72 o
   0   5   3     8253.78     8569.73     31.38 o
   1   5   3        4.52        5.45      4.92 o
   2   5   3     1552.32     1766.56     12.52 o
   3   5   3     4748.90     5314.07     29.31 o
   4   5   3     5537.70     5403.21     41.00 o
   5   5   3        2.17       60.65     28.04 o
   6   5   3     1179.66     1228.42     24.70 o
   7   5   3       26.58       22.12     20.80 o
   8   5   3     4160.92     3989.24     71.64 o
   9   5   3        0.09       19.26     17.10 o
  10   5   3     1049.25     1111.15     34.29 o
  11   5   3      144.31      188.30     20.70 o
  12   5   3      976.15      888.70     31.97 o
  13   5   3       19.03       21.87     50.06 o
  14   5   3      130.20      158.28     56.31 o
 -14   6   3      891.91      857.77     40.94 o
 -13   6   3      113.92      198.15     33.48 o
 -12   6   3      180.04      165.08     32.16 o
 -11   6   3       36.49       51.12     27.95 o
 -10   6   3     2963.74     2948.40     53.18 o
  -9   6   3      427.30      441.10     27.16 o
  -8   6   3     3502.50     3409.96     52.12 o
  -7   6   3        6.52       13.13     20.68 o
  -6   6   3     5615.57     5242.06    241.05 o
  -3   6   3        2.92        7.40      7.49 o
  -2   6   3     3266.70     2938.03     25.09 o
  -1   6   3       66.21      126.53     15.68 o
   0   6   3      453.94      497.00      8.20 o
   1   6   3       19.63       12.18     18.55 o
   2   6   3    12548.02    12898.93    122.96 o
   3   6   3      306.66      289.43     12.18 o
   4   6   3        6.65       12.12     12.06 o
   5   6   3       43.89       45.51     14.74 o
   6   6   3      518.01      507.71     21.91 o
   7   6   3     1211.65     1149.62     27.59 o
   8   6   3      894.34      850.07     27.04 o
   9   6   3       17.46       16.42     25.07 o
  10   6   3     1067.83     1005.73     33.73 o
  11   6   3        0.34       26.36     35.40 o
  12   6   3      799.76      824.72     48.76 o
  13   6   3       11.18       64.42     45.50 o
  14   6   3      247.90      339.34     58.97 o
 -14   7   3       42.94       47.16     36.44 o
 -13   7   3       33.18       44.54     31.94 o
 -12   7   3      792.68      807.08     36.78 o
 -11   7   3      303.99      281.50     30.48 o
  -9   7   3       16.24        0.45     24.72 o
  -8   7   3     5779.08     5680.31     91.12 o
  -7   7   3     1734.20     1714.56     33.34 o
  -6   7   3       23.95       24.67     11.19 o
  -3   7   3     1156.91     1288.79     20.44 o
  -2   7   3     1106.68     1047.78     15.26 o
  -1   7   3     3291.67     3529.09     37.12 o
   0   7   3    17260.43    18397.65    213.34 o
   1   7   3     1702.82     1861.63     32.90 o
   2   7   3     1589.56     1735.83     17.13 o
   3   7   3      126.82      122.15     10.02 o
   4   7   3     7369.61     7181.17     45.48 o
   5   7   3        3.01       23.49     14.56 o
   6   7   3        1.87       23.23     29.86 o
   7   7   3       56.80       47.64     20.30 o
   8   7   3     3699.12     3593.95     42.22 o
   9   7   3       49.95       44.80     23.66 o
  10   7   3      359.05      364.19     29.16 o
  11   7   3      139.57      127.73     29.00 o
  12   7   3      345.82      325.22     46.94 o
  13   7   3       73.88       28.67     43.63 o
 -14   8   3      506.24      553.94     40.51 o
 -13   8   3        0.42       41.94     33.80 o
 -12   8   3      101.37      130.09     31.05 o
 -11   8   3      140.08      126.83     30.34 o
 -10   8   3     1688.06     1669.86     38.12 o
  -9   8   3        0.49       -7.09     33.40 o
  -8   8   3        5.79       40.58     23.67 o
  -7   8   3     1669.41     1717.83     34.25 o
  -6   8   3     7407.78     7237.39     43.56 o
  -5   8   3      911.54      911.41     99.24 o
  -4   8   3     1138.18     1081.43     40.06 o
  -2   8   3    11254.14    11421.07    158.49 o
  -1   8   3     4529.71     4653.50     44.52 o
   0   8   3      695.92      694.44     17.25 o
   1   8   3      545.04      538.73     36.98 o
   2   8   3     9908.50     9527.68    102.31 o
   3   8   3      609.24      550.09     22.87 o
   4   8   3      295.09      278.67     21.14 o
   5   8   3      717.93      703.13     17.88 o
   6   8   3     1151.78     1149.73     22.93 o
   7   8   3      113.48      115.10     20.11 o
   8   8   3       85.30       77.55     23.29 o
   9   8   3      290.71      293.89     26.25 o
  10   8   3      204.57      227.03     28.38 o
  11   8   3       75.95       88.02     29.08 o
  12   8   3      386.40      443.99     47.50 o
  13   8   3       31.87       37.97     50.35 o
 -13   9   3       98.63      107.18     34.81 o
 -12   9   3      807.86      876.70     37.26 o
 -11   9   3       28.85       76.51     27.63 o
 -10   9   3      250.80      238.64     29.35 o
  -9   9   3      312.09      248.75     36.22 o
  -8   9   3     1689.73     1731.25     35.55 o
  -7   9   3      667.37      662.86     23.90 o
  -6   9   3        0.20       65.48     39.56 o
  -5   9   3     1640.21     1696.32     59.99 o
  -4   9   3     1858.57     1892.02     38.73 o
  -3   9   3      542.42      551.32     12.17 o
  -2   9   3       50.57       50.05      7.31 o
  -1   9   3     1083.05     1093.68     28.98 o
   0   9   3      808.17      883.19     19.83 o
   1   9   3       59.84       45.89     15.36 o
   2   9   3      216.43      232.45     12.04 o
   3   9   3     1254.41     1254.59     18.73 o
   4   9   3      509.42      540.30     23.58 o
   5   9   3        8.42       12.53     15.12 o
   6   9   3       82.94       63.29     20.69 o
   7   9   3      979.08      901.47     26.72 o
   8   9   3      664.29      677.15     27.49 o
   9   9   3       67.15       75.64     24.44 o
  10   9   3      576.48      572.49     31.35 o
  11   9   3      232.56      252.09     29.64 o
  12   9   3      238.48      270.15     52.56 o
 -12  10   3       18.20       33.45     31.42 o
 -11  10   3      387.01      379.85     33.16 o
 -10  10   3     1002.05     1044.63     36.44 o
  -9  10   3     2056.56     2058.14     68.97 o
  -8  10   3      270.68      241.58     27.71 o
  -7  10   3      391.40      390.06     23.57 o
  -6  10   3     2404.78     2336.59     31.29 o
  -5  10   3      880.90      906.90     52.79 o
  -4  10   3      174.42      169.10     10.86 o
  -3  10   3        3.17        3.70      8.03 o
  -2  10   3     2815.79     2700.07     46.15 o
   0  10   3       48.67       66.50     15.93 o
   1  10   3        4.43       13.25     19.76 o
   2  10   3     1051.33      996.43     25.11 o
   3  10   3      256.21      265.19     13.30 o
   4  10   3      219.02      238.42     17.10 o
   5  10   3     1147.85     1134.77     21.08 o
   6  10   3      134.95      169.49     17.20 o
   7  10   3      570.46      530.52     21.49 o
   8  10   3      119.77      129.60     24.34 o
   9  10   3      352.35      415.15     44.92 o
  10  10   3      104.02      149.35     43.63 o
  11  10   3       17.62       30.42     48.88 o
  12  10   3      217.49      278.37     50.76 o
 -12  11   3        7.70       29.57     33.35 o
 -11  11   3      233.73      231.61     32.87 o
 -10  11   3       25.15       21.67     35.76 o
  -9  11   3      362.17      387.03     29.75 o
  -8  11   3       40.99      118.06     27.44 o
  -7  11   3     1187.34     1185.74     32.04 o
  -6  11   3        2.43       24.83     23.16 o
  -5  11   3      477.29      478.90     30.72 o
  -4  11   3      900.93      875.29     30.54 o
  -3  11   3      832.24      746.49     44.53 o
  -2  11   3     1866.87     1899.74     54.29 o
  -1  11   3     1827.00     1825.90     41.04 o
   0  11   3     1484.37     1455.96     39.91 o
   1  11   3      828.71      741.36     35.25 o
   2  11   3      408.64      424.08     34.88 o
   3  11   3     1717.38     1677.93     34.68 o
   4  11   3      833.34      863.91     23.79 o
   5  11   3      796.47      759.53     30.81 o
   6  11   3      165.55      169.42     26.17 o
   7  11   3      980.51     1030.14     46.56 o
   8  11   3      859.80      903.39     83.50 o
   9  11   3      111.84       84.52     44.75 o
  10  11   3        0.03       27.34     42.45 o
  11  11   3      452.98      496.57     55.05 o
 -11  12   3      112.57      101.34     47.73 o
 -10  12   3        8.91        2.65     46.12 o
  -9  12   3      227.43      221.79     29.10 o
  -8  12   3        4.47       61.33     34.98 o
  -7  12   3      869.12      838.38     27.21 o
  -6  12   3       82.66      117.11     27.35 o
  -5  12   3      672.21      659.90     32.40 o
  -4  12   3      308.55      241.79     28.18 o
  -3  12   3     2367.87     2291.76     40.44 o
  -2  12   3        0.86       27.96     35.03 o
  -1  12   3      801.52      674.08     33.96 o
   0  12   3        8.20       15.19     29.60 o
   1  12   3     2239.25     2085.21     48.33 o
   2  12   3       34.88       49.68     32.48 o
   3  12   3      623.29      654.14     31.61 o
   4  12   3        8.04       58.47     35.05 o
   5  12   3     1538.91     1515.65     35.65 o
   6  12   3        0.32       41.42     44.40 o
   7  12   3      451.90      428.36     32.63 o
   8  12   3       93.36      132.41     82.58 o
   9  12   3      355.95      345.24     49.35 o
  10  12   3       64.34      125.51     46.44 o
 -10  13   3       53.73       24.86     48.34 o
  -9  13   3      169.24      179.07     53.88 o
  -8  13   3       12.99       74.55     32.60 o
  -7  13   3      602.58      647.19     39.07 o
  -6  13   3       67.37       53.65     36.59 o
  -5  13   3      570.05      530.44     31.48 o
  -4  13   3      316.52      332.12     30.37 o
  -3  13   3      747.73      703.34     47.88 o
  -2  13   3      189.94      170.89     24.53 o
  -1  13   3      990.80      949.91     22.57 o
   0  13   3       37.02       46.74     30.47 o
   1  13   3      227.87      219.20     33.15 o
   2  13   3      540.17      504.08     39.66 o
   3  13   3     1397.38     1391.56     36.11 o
   4  13   3      316.04      323.91     24.25 o
   5  13   3       17.38       -3.63     25.27 o
   6  13   3        0.08       21.95     39.90 o
   7  13   3      619.44      614.05     64.56 o
   8  13   3        0.66       43.34     55.86 o
   9  13   3        0.34        5.07     44.07 o
  -9  14   3      474.67      617.97    116.69 o
  -8  14   3      154.93      220.41     39.92 o
  -7  14   3      288.43      325.10     35.77 o
  -6  14   3        0.22       87.61     44.79 o
  -5  14   3     1152.80     1181.47     38.19 o
  -4  14   3        0.19       11.93     26.46 o
  -3  14   3      291.08      281.42     30.48 o
  -1  14   3      383.36      340.29     46.90 o
   0  14   3      105.71       89.53     32.63 o
   1  14   3      343.12      302.56     35.59 o
   2  14   3       97.56      104.19     28.95 o
   3  14   3      155.66      148.57     57.56 o
   4  14   3      340.90      303.36     24.11 o
   5  14   3      462.54      516.70     31.93 o
   6  14   3        1.94       44.94     29.04 o
   7  14   3        3.48       35.95     32.80 o
   8  14   3      100.46      157.10     54.52 o
  -8  15   3      172.70      364.25     40.40 o
  -7  15   3       90.21      182.95     39.81 o
  -6  15   3       63.33      105.49     36.86 o
  -5  15   3      359.09      422.02     35.26 o
  -4  15   3      367.94      331.42     35.15 o
  -3  15   3      103.88       99.02     30.12 o
  -2  15   3       19.40       -4.40     39.14 o
  -1  15   3      847.93      731.48     50.95 o
   0  15   3       14.82       22.89     34.63 o
   1  15   3      159.72      128.94     36.32 o
   2  15   3        2.01       63.42     36.32 o
   3  15   3      578.66      544.67     39.17 o
   4  15   3       58.82      127.25     32.00 o
   5  15   3      211.65      192.65     56.31 o
   6  15   3       87.22      150.93     48.95 o
   7  15   3      479.97      548.96     44.62 o
  -6  16   3      248.37      376.85     40.16 o
  -5  16   3      172.90      177.29     34.52 o
  -4  16   3       86.24       60.93     30.29 o
  -3  16   3      177.91      204.68     34.34 o
  -2  16   3      520.37      543.87     61.07 o
  -1  16   3      145.87       87.22     29.46 o
   1  16   3      287.99      269.45     30.67 o
   2  16   3      305.91      261.78     32.28 o
   3  16   3       17.83       36.01     31.69 o
   4  16   3       50.13       53.47     32.07 o
   5  16   3      100.34      218.51     52.11 o
  -3  17   3      241.23      265.44     37.55 o
  -2  17   3        0.99       -7.14     48.96 o
   0  17   3      145.73       56.85     50.09 o
   2  17   3       46.05        9.32     50.57 o
   3  17   3       12.80       94.77     32.41 o
 -14   0   4      336.94      367.87     31.33 o
 -12   0   4      387.16      392.55     37.98 o
 -10   0   4     1707.97     1625.99     32.76 o
  -6   0   4     5783.41     5799.58     50.76 o
  -4   0   4      332.81      352.95     17.62 o
  -2   0   4     8902.64    10217.53    348.66 o
   0   0   4     5014.01     6179.75    123.59 o
   4   0   4     1664.30     1866.40     29.54 o
   6   0   4    22084.46    22414.04    374.54 o
   8   0   4      307.17      338.95     23.79 o
  10   0   4     1155.19     1187.54     25.22 o
  12   0   4        0.10       19.48     20.55 o
  14   0   4      972.79     1004.36     39.73 o
 -15   1   4        1.61       67.32     27.28 o
 -14   1   4      479.75      484.54     23.72 o
 -13   1   4        5.83       25.38     24.47 o
 -12   1   4     1272.64     1265.39     25.44 o
 -11   1   4      339.70      328.18     18.91 o
 -10   1   4      554.43      523.90     18.50 o
  -9   1   4      764.64      756.45     17.74 o
  -8   1   4     2931.02     2735.03     49.01 o
  -6   1   4     1945.00     1774.72     30.58 o
  -5   1   4      197.58      251.61     12.26 o
  -4   1   4     5697.40     5827.55     86.32 o
  -3   1   4     3017.00     3208.06     70.55 o
  -2   1   4        1.76       33.10      5.59 o
  -1   1   4      838.54     1081.84     10.97 o
   0   1   4    71307.52    76325.63    825.02 o
   1   1   4     7789.73     7953.82     69.17 o
   2   1   4     1310.39     1180.89     14.96 o
   3   1   4     1800.59     1884.51     24.38 o
   4   1   4     7026.29     6856.30     85.38 o
   5   1   4      869.17      915.24     18.63 o
   6   1   4      694.92      739.05     26.84 o
   7   1   4      227.88      255.22     24.82 o
   8   1   4     6309.12     6328.38     39.81 o
   9   1   4      350.36      338.04     15.83 o
  10   1   4       58.75       44.10     14.79 o
  11   1   4       51.27       55.24     13.68 o
  12   1   4     1550.50     1503.24     23.76 o
  13   1   4        0.20       22.15     27.51 o
  14   1   4       17.63       34.57     23.32 o
 -15   2   4       16.39       39.10     26.86 o
 -14   2   4      758.13      739.82     31.52 o
 -13   2   4      605.44      652.50     23.85 o
 -12   2   4     1940.03     1890.22     27.78 o
 -11   2   4       25.28       17.41     18.99 o
 -10   2   4     1806.03     1744.09     24.43 o
  -9   2   4     4397.86     4252.27     37.03 o
  -8   2   4     3348.86     3141.03     16.59 o
  -7   2   4      331.00      312.01     13.47 o
  -6   2   4     4808.01     4899.68     32.56 o
  -5   2   4      763.18      789.85     16.02 o
  -4   2   4     7422.08     7251.59     37.38 o
  -3   2   4    30951.18    34269.88    688.86 o
  -2   2   4      565.44      690.97     12.32 o
  -1   2   4      599.94      696.74      6.61 o
   0   2   4     2228.12     2503.71     25.39 o
   1   2   4      100.91       98.17     13.32 o
   2   2   4    19752.39    21320.26    162.11 o
   3   2   4        1.06       17.31     12.36 o
   4   2   4     1102.97     1203.71     17.65 o
   5   2   4       78.99      111.14     13.82 o
   6   2   4     5143.22     5278.89     46.56 o
   7   2   4     1245.88     1273.95     24.11 o
   8   2   4       35.67       42.21     14.15 o
   9   2   4      108.37       92.16     18.90 o
  10   2   4     2560.57     2470.61     38.67 o
  11   2   4       25.12       56.27     15.58 o
  12   2   4       66.19       83.27     16.80 o
  13   2   4      374.49      386.03     20.44 o
  14   2   4      664.60      741.52     27.54 o
 -15   3   4      282.41      335.43     29.07 o
 -14   3   4      231.40      240.89     24.64 o
 -13   3   4       46.87       31.35     17.75 o
 -12   3   4      407.78      398.24     20.51 o
 -11   3   4     1503.79     1437.09     35.87 o
 -10   3   4      191.51      172.46     17.56 o
  -9   3   4      194.30      212.71     16.63 o
  -8   3   4     2235.60     2211.03     34.31 o
  -7   3   4     7692.77     7657.26     94.83 o
  -6   3   4        3.36      108.66     16.71 o
  -5   3   4       38.25       39.27     11.17 o
  -4   3   4     5347.65     5325.45     36.04 o
  -3   3   4    10949.67    12180.17    111.73 o
  -2   3   4     7645.65     8425.53    112.74 o
  -1   3   4     1315.58     1408.10      9.24 o
   0   3   4    16775.48    17374.20    102.30 o
   1   3   4     8702.64     8883.07     86.41 o
   2   3   4      351.39      392.03      9.42 o
   3   3   4       10.18       40.47     22.94 o
   4   3   4     4855.13     4716.44     28.78 o
   5   3   4     7103.24     7429.63     70.03 o
   6   3   4       15.66        7.25     13.65 o
   7   3   4      109.57      112.38     16.59 o
   8   3   4     3206.73     3269.45     26.84 o
   9   3   4      621.08      625.06     21.41 o
  10   3   4      390.34      342.37     22.50 o
  11   3   4      306.75      284.37     22.92 o
  12   3   4     1451.86     1450.61     29.98 o
  13   3   4        4.60       10.56     20.95 o
  14   3   4       15.54       34.07     31.91 o
 -15   4   4        6.81        7.81     31.38 o
 -14   4   4       96.60       78.53     25.43 o
 -13   4   4      566.73      569.90     27.09 o
 -12   4   4      198.90      235.95     17.65 o
 -11   4   4      178.44      154.53     20.84 o
 -10   4   4      294.76      270.53     18.32 o
  -9   4   4      270.84      273.81     21.08 o
  -8   4   4      140.37      132.96     20.01 o
  -7   4   4     1176.40     1184.52     27.82 o
  -6   4   4     4300.53     4519.85     30.95 o
  -5   4   4     3588.99     3542.17     24.27 o
  -4   4   4     3532.64     4221.32     21.73 o
  -3   4   4     1466.70     1251.62     21.59 o
  -2   4   4      169.63      234.25     13.65 o
  -1   4   4     6745.85     7096.07     59.85 o
   0   4   4     6033.67     6617.40     49.87 o
   1   4   4     1979.80     1802.56     22.76 o
   2   4   4     8729.46     8992.26     34.04 o
   3   4   4     9225.95     8981.39     38.41 o
   4   4   4      405.56      467.55     13.68 o
   5   4   4     1202.57     1024.97     32.33 o
   6   4   4     2152.91     2127.53     22.24 o
   7   4   4     2458.82     2427.22     24.70 o
   8   4   4      346.95      342.63     19.08 o
   9   4   4      181.62      151.19     22.80 o
  10   4   4     1709.32     1765.76     35.51 o
  11   4   4      844.75      824.26     30.89 o
  12   4   4       18.23       13.58     26.14 o
  13   4   4      451.01      456.70     26.19 o
  14   4   4      152.78      197.54     33.82 o
 -15   5   4      345.79      386.51     30.75 o
 -14   5   4      175.34      236.10     26.80 o
 -13   5   4        0.30       19.46     23.61 o
 -12   5   4      156.66      186.97     23.36 o
 -11   5   4     1631.41     1618.81     29.49 o
 -10   5   4      919.92      867.02     17.19 o
  -9   5   4      208.14      195.80     19.20 o
  -8   5   4      237.18      231.55     13.21 o
  -7   5   4     3050.85     3014.57     18.20 o
  -6   5   4     2951.46     2977.43     34.55 o
  -4   5   4     4460.29     4877.04     24.07 o
  -3   5   4     9746.80     9688.16     52.42 o
  -2   5   4    16688.54    18552.50    110.59 o
  -1   5   4     2208.14     2192.36     24.51 o
   0   5   4      100.18      100.14      5.35 o
   1   5   4    10982.49    11321.10    236.82 o
   2   5   4      191.57      171.59      9.14 o
   3   5   4     3852.18     4164.81     36.32 o
   4   5   4      316.94      324.37     21.58 o
   5   5   4     8749.91     8775.23     74.46 o
   6   5   4      557.20      614.62     38.72 o
   7   5   4      630.14      608.49     22.77 o
   8   5   4       60.77       64.93     22.65 o
   9   5   4     4268.15     4094.47     78.24 o
  10   5   4       45.18       64.36     23.24 o
  11   5   4      371.83      359.79     27.24 o
  12   5   4       34.38       53.71     27.33 o
  13   5   4       77.89      143.96     52.50 o
  14   5   4       15.83       16.64     30.55 o
 -14   6   4        3.90       49.84     35.58 o
 -13   6   4     1640.63     1679.75     45.99 o
 -12   6   4        0.33       57.23     29.60 o
 -11   6   4       36.27       33.58     19.55 o
 -10   6   4       79.08       96.11     26.25 o
  -9   6   4     3135.37     3143.72     90.42 o
  -8   6   4      139.03      250.43     55.85 o
  -7   6   4      319.83      326.74     21.46 o
  -6   6   4     1419.83     1466.63     37.78 o
  -4   6   4     1048.75     1089.52     15.07 o
  -3   6   4      145.56      168.36     17.61 o
  -2   6   4     3663.11     3739.16     22.55 o
  -1   6   4    12545.86    13010.84     96.82 o
   0   6   4     1032.10     1199.84     10.28 o
   1   6   4       93.47       71.24     11.23 o
   2   6   4      273.78      287.96     14.54 o
   3   6   4     4959.69     5089.80     29.79 o
   4   6   4      324.38      295.02     13.02 o
   5   6   4     2251.15     2332.24     25.41 o
   6   6   4       67.35       74.89     23.20 o
   7   6   4      175.89      165.33     20.34 o
   8   6   4       97.28       90.92     22.43 o
   9   6   4     1588.81     1496.32     38.80 o
  10   6   4        5.74       17.19     38.93 o
  11   6   4      230.40      197.88     43.02 o
  12   6   4       76.35       46.16     45.97 o
  13   6   4      581.73      557.18     56.41 o
 -14   7   4        5.47       41.63     34.84 o
 -13   7   4       21.38       18.79     33.33 o
 -12   7   4       55.51       60.56     30.67 o
 -11   7   4     1205.83     1209.62     35.99 o
 -10   7   4       17.12       21.20     36.57 o
  -9   7   4      121.09      162.78     24.67 o
  -8   7   4        0.70       99.76     55.10 o
  -7   7   4     3719.74     3750.66     41.96 o
  -6   7   4      796.85      693.30     37.62 o
  -4   7   4      142.72      167.31     10.43 o
  -3   7   4     5158.65     5073.70     22.80 o
  -2   7   4      282.23      224.40     21.88 o
  -1   7   4     2449.13     2515.72     14.58 o
   0   7   4      564.04      516.86     13.17 o
   1   7   4    11730.40    11729.36    267.26 o
   2   7   4        4.19       -5.60      8.27 o
   3   7   4     1145.00     1246.56     15.41 o
   4   7   4       99.29      119.70     13.52 o
   5   7   4     1797.20     1598.31     20.99 o
   6   7   4      311.83      352.99     17.97 o
   7   7   4     1490.46     1500.77     29.99 o
   8   7   4        1.92        9.90     22.91 o
   9   7   4     2903.51     2913.70     41.55 o
  10   7   4      237.45      210.90     26.43 o
  11   7   4      609.75      607.22     45.37 o
  12   7   4      111.62      116.71     43.44 o
  13   7   4      255.90      232.60     51.99 o
 -14   8   4       14.10        9.78     36.06 o
 -13   8   4      714.33      712.29     46.83 o
 -12   8   4       26.28       51.13     42.70 o
 -11   8   4        4.76       10.75     27.66 o
 -10   8   4      111.32       69.42     27.50 o
  -9   8   4     1691.45     1706.71     37.48 o
  -8   8   4      114.11      123.82     34.87 o
  -7   8   4      816.67      699.71     38.08 o
  -6   8   4      608.23      676.35     87.28 o
  -5   8   4     3263.03     3130.37     56.32 o
  -4   8   4       43.36       33.16      9.63 o
  -3   8   4     1594.56     1476.42     11.94 o
  -2   8   4      893.94      875.67     30.13 o
  -1   8   4     8242.88     7998.95    113.73 o
   0   8   4      811.92      828.37     18.97 o
   1   8   4     2666.42     2607.23     39.62 o
   2   8   4     1633.96     1614.33     30.10 o
   3   8   4     4172.81     4128.77     22.07 o
   4   8   4      268.63      295.40     14.00 o
   5   8   4     1371.89     1312.03     20.15 o
   6   8   4     3635.57     3580.75     32.94 o
   7   8   4      258.68      306.25     22.48 o
   8   8   4      271.89      230.35     24.23 o
   9   8   4      974.48      971.51     31.33 o
  10   8   4      195.91      169.74     26.76 o
  11   8   4      608.73      595.83     47.03 o
  12   8   4        7.61       -7.92     47.10 o
  13   8   4      115.71      153.81     55.12 o
 -13   9   4       26.26       26.14     33.80 o
 -12   9   4       65.56       84.56     30.78 o
 -11   9   4     1323.51     1359.65     39.20 o
 -10   9   4       40.59       72.95     29.43 o
  -9   9   4       54.52       57.52     25.83 o
  -8   9   4       86.25      115.55     25.27 o
  -7   9   4     1237.59     1312.00     29.20 o
  -6   9   4       36.70       45.97     53.31 o
  -5   9   4      708.30      651.95     60.61 o
  -4   9   4     1500.76     1625.58     43.98 o
  -3   9   4     5706.89     5463.53    247.92 o
  -2   9   4      100.56       48.87     33.09 o
  -1   9   4      137.80      104.68      9.88 o
   0   9   4     2898.74     2866.89     28.54 o
   1   9   4     1384.65     1253.88     31.91 o
   2   9   4        9.33       12.18      9.53 o
   3   9   4      737.51      765.19     17.85 o
   4   9   4     1361.02     1273.56     18.81 o
   5   9   4        8.46        8.29     14.53 o
   6   9   4      304.70      290.52     17.66 o
   7   9   4      375.75      409.01     30.74 o
   8   9   4      263.34      236.03     23.65 o
   9   9   4      266.81      275.24     25.62 o
  10   9   4        0.42       -1.59     41.62 o
  11   9   4      478.11      495.56     53.06 o
  12   9   4      234.74      186.26     54.06 o
 -13  10   4      373.14      402.16     36.70 o
 -12  10   4      363.46      331.27     34.55 o
 -11  10   4        7.88       21.53     38.61 o
 -10  10   4      729.28      778.48     33.87 o
  -9  10   4     1026.28     1135.94     67.29 o
  -8  10   4      961.42     1019.87     39.15 o
  -7  10   4      242.19      237.69     22.50 o
  -6  10   4     1279.35     1239.04     35.68 o
  -5  10   4     1177.03     1257.62     91.53 o
  -4  10   4     1350.71     1304.69     13.33 o
  -2  10   4        6.97        0.71     34.71 o
  -1  10   4      735.50      759.89     29.06 o
   0  10   4      538.77      560.11     29.13 o
   1  10   4      764.17      712.23     11.51 o
   2  10   4      346.76      307.47     28.70 o
   3  10   4      992.73      985.61     20.49 o
   4  10   4      568.04      540.55     15.65 o
   5  10   4      656.15      629.33     18.15 o
   6  10   4       76.13       78.85     24.89 o
   7  10   4      510.83      568.36     31.06 o
   8  10   4       78.74       64.27     39.76 o
   9  10   4      602.21      677.01     50.73 o
  10  10   4      250.84      204.77     46.54 o
  11  10   4      197.66      196.11     43.88 o
 -12  11   4      225.99      247.01     35.27 o
 -11  11   4       50.96       20.86     31.93 o
 -10  11   4      324.32      304.79     30.83 o
  -9  11   4      242.42      239.85     28.93 o
  -8  11   4      561.73      545.04     30.96 o
  -7  11   4      111.90      177.69     22.55 o
  -6  11   4      892.89      842.41     35.05 o
  -5  11   4       18.01       15.41     41.98 o
  -4  11   4     2672.97     2656.61     43.08 o
  -3  11   4      418.68      464.29     31.37 o
  -2  11   4      761.29      692.07     25.48 o
  -1  11   4     1491.87     1434.19     37.47 o
   0  11   4     2640.66     2576.51     46.62 o
   1  11   4     1222.54     1161.89     39.72 o
   2  11   4       34.77       62.66     30.22 o
   3  11   4     1800.07     1720.21     26.29 o
   4  11   4     1839.50     1898.77     35.19 o
   5  11   4      137.76      121.23     26.13 o
   6  11   4       15.09       21.96     26.05 o
   7  11   4      247.22      261.52     30.37 o
   8  11   4     1066.40     1137.79    106.98 o
   9  11   4      393.97      352.96     46.96 o
  10  11   4       10.11       18.12     47.04 o
  11  11   4       25.64       66.23     50.19 o
 -10  12   4      188.35      170.12     31.38 o
  -9  12   4       47.44       72.98     28.71 o
  -8  12   4       38.18       61.47     24.28 o
  -7  12   4        0.01       52.36     38.34 o
  -6  12   4     1863.42     1819.98     81.11 o
  -5  12   4      347.90      360.14     65.89 o
  -4  12   4       88.21       41.43     29.25 o
  -3  12   4      193.07      187.46     25.34 o
  -2  12   4     3115.94     3095.65     32.19 o
  -1  12   4       13.65        7.82     17.73 o
   0  12   4      531.01      546.00     34.56 o
   1  12   4        5.10        4.26     30.40 o
   2  12   4     3164.41     3019.54     31.49 o
   3  12   4       13.04       64.71     15.95 o
   5  12   4       55.51       36.40     25.54 o
   6  12   4     1489.19     1454.49     52.96 o
   7  12   4       70.16      102.75     30.88 o
   8  12   4       41.37      108.86     77.41 o
   9  12   4        4.36        6.04     44.38 o
  10  12   4      461.54      446.11     55.03 o
 -10  13   4      432.52      445.07     50.63 o
  -8  13   4      302.15      336.50     36.71 o
  -7  13   4       93.88      164.71     34.70 o
  -6  13   4      340.36      370.41     35.04 o
  -5  13   4      356.74      344.39     32.48 o
  -4  13   4     1185.33     1060.91     37.38 o
  -3  13   4       41.64       67.27     35.35 o
  -2  13   4      531.99      466.18     20.32 o
  -1  13   4      164.62      161.25     19.97 o
   0  13   4     1411.11     1391.33     28.43 o
   1  13   4       32.37       54.29     20.11 o
   2  13   4      455.93      408.93     16.80 o
   3  13   4       54.81       79.17     22.66 o
   4  13   4      654.20      620.87     42.22 o
   5  13   4       18.82       14.55     25.87 o
   6  13   4       66.46       75.20     27.41 o
   7  13   4       25.20       35.26     29.09 o
   8  13   4      349.63      393.67     42.73 o
   9  13   4       10.95       33.74     47.98 o
  -9  14   4      119.21      303.96     56.32 o
  -8  14   4      700.14      817.38     41.62 o
  -7  14   4       91.23      119.79     31.57 o
  -6  14   4      250.82      271.09     33.69 o
  -5  14   4       58.97      101.65     48.26 o
  -4  14   4      297.20      285.53     35.52 o
  -2  14   4     1048.18      969.80     33.21 o
  -1  14   4       22.40       44.38     31.78 o
   0  14   4      387.21      367.94     35.37 o
   1  14   4        3.92        4.39     31.26 o
   2  14   4     1400.94     1386.80     36.66 o
   3  14   4        9.31       50.18     36.26 o
   5  14   4      108.95      126.88     28.04 o
   6  14   4      200.14      246.03     30.17 o
   7  14   4       31.87       17.76     32.90 o
   8  14   4        0.18       41.75     34.16 o
  -8  15   4      487.48      692.70     61.35 o
  -7  15   4      132.36      226.56     37.49 o
  -6  15   4        0.83       40.17     33.48 o
  -5  15   4        1.27       24.37     41.03 o
  -4  15   4      490.41      502.86     34.31 o
  -3  15   4      174.05      132.36     29.74 o
  -1  15   4       86.60       33.81     46.62 o
   0  15   4     1300.21     1330.46     48.39 o
   1  15   4        0.22       28.13     36.05 o
   2  15   4       72.44       59.10     55.70 o
   3  15   4      242.31      235.59     32.33 o
   4  15   4      500.22      569.96     51.26 o
   5  15   4       37.58      105.22     55.46 o
   6  15   4      112.62      161.94     49.91 o
   7  15   4       96.80      197.18     62.85 o
  -6  16   4      200.49      318.98     62.13 o
  -5  16   4       63.48       89.85     36.50 o
  -4  16   4       85.11       46.03     32.28 o
  -3  16   4      225.88      184.30     31.51 o
  -2  16   4      244.38      211.40     55.25 o
   1  16   4      191.75       77.66     53.03 o
   2  16   4      386.75      372.72     34.70 o
   3  16   4      417.33      468.97     35.95 o
   5  16   4       70.52      127.37     50.50 o
  -3  17   4      305.27      305.93     36.56 o
  -2  17   4       65.55       18.11     35.04 o
   0  17   4       51.56       17.29     44.67 o
 -15   0   5        0.33       18.93     34.84 o
 -13   0   5     1258.82     1270.50     71.15 o
 -11   0   5      592.02      598.87     41.59 o
  -9   0   5     1938.55     1944.58     37.16 o
  -5   0   5     9630.15    10172.68    204.25 o
  -1   0   5    58700.88    57687.90    393.64 o
   5   0   5     3750.68     4319.24     46.39 o
   7   0   5     9347.01     9365.05     76.29 o
   9   0   5      163.86      171.71     21.62 o
  11   0   5      699.10      723.41     24.05 o
  13   0   5       79.22      109.65     30.56 o
 -15   1   5     1004.94      965.46     29.28 o
 -14   1   5       12.85       63.10     21.06 o
 -13   1   5      152.71      127.61     22.19 o
 -12   1   5        6.03        3.17     19.73 o
 -11   1   5     4218.40     3954.09     33.62 o
 -10   1   5        0.18        9.45     15.15 o
  -9   1   5      542.37      515.57     22.67 o
  -8   1   5      348.91      319.80     27.08 o
  -7   1   5     8430.13     7992.74     62.44 o
  -6   1   5      179.38      203.03     15.35 o
  -5   1   5       74.14       58.25     17.19 o
  -4   1   5      157.92      189.45     18.00 o
  -3   1   5    16160.21    16582.89    124.64 o
  -2   1   5      541.71      702.94      8.97 o
  -1   1   5    20785.34    21849.92    176.09 o
   0   1   5    13959.39    13461.05    123.12 o
   1   1   5    10705.39    11274.82    106.50 o
   2   1   5     9334.15    10261.97    124.11 o
   3   1   5     1448.81     1423.11     16.42 o
   4   1   5     3023.34     3512.53     38.61 o
   5   1   5     2781.01     2607.73     29.93 o
   6   1   5      298.56      304.00     26.39 o
   7   1   5        0.33        7.44     15.37 o
   8   1   5      570.38      558.60     16.07 o
   9   1   5     1899.04     1839.59     21.23 o
  10   1   5      211.90      209.84     14.19 o
  11   1   5      239.32      231.05     15.18 o
  12   1   5      114.26      136.46     17.99 o
  13   1   5      810.46      794.60     24.88 o
  14   1   5       98.31      109.54     24.37 o
 -15   2   5       50.84       65.30     26.52 o
 -14   2   5       31.22       50.92     21.65 o
 -13   2   5     3094.89     3006.37     42.94 o
 -12   2   5      638.55      674.94     23.00 o
 -11   2   5     1263.43     1248.09     24.34 o
 -10   2   5        2.34       11.47     15.35 o
  -9   2   5     7961.28     7863.30     73.69 o
  -8   2   5     4538.18     4343.91     36.36 o
  -7   2   5     4046.72     4025.40     44.54 o
  -6   2   5       51.19       36.37     20.68 o
  -5   2   5    15001.55    15074.91    158.04 o
  -4   2   5     1087.27     1098.45     13.09 o
  -3   2   5     4607.97     4793.06     87.46 o
  -2   2   5    30188.92    32703.19    130.35 o
  -1   2   5     3790.85     4429.83     76.03 o
   0   2   5    15727.76    16966.40    185.25 o
   1   2   5      821.89      869.51     18.37 o
   2   2   5      992.19     1168.81     18.43 o
   3   2   5     6571.46     7114.13     48.19 o
   4   2   5     1525.84     1685.71     20.94 o
   5   2   5     1008.55     1235.66     20.71 o
   6   2   5       24.76       53.34     21.94 o
   7   2   5     3115.18     3248.35     34.27 o
   8   2   5      156.55      161.18     18.08 o
   9   2   5      203.43      180.69     15.74 o
  10   2   5     1891.88     1778.75     23.76 o
  11   2   5     1142.41     1124.07     18.91 o
  12   2   5       94.00       68.51     17.89 o
  13   2   5      168.98      166.85     19.23 o
  14   2   5      114.15      126.84     28.27 o
 -15   3   5      202.97      208.53     26.87 o
 -14   3   5      407.52      413.93     25.69 o
 -13   3   5      161.03      166.35     20.23 o
 -12   3   5      526.55      449.42     21.66 o
 -11   3   5     1199.90     1248.54     34.66 o
 -10   3   5     4171.17     4028.39     31.94 o
  -9   3   5       81.49       83.35     19.82 o
  -8   3   5        9.63       34.39     27.42 o
  -7   3   5     3989.42     4014.41     42.84 o
  -6   3   5     6180.93     6172.08     45.29 o
  -5   3   5     1810.98     2082.24     14.75 o
  -4   3   5      660.35      756.28      8.24 o
  -3   3   5      988.32     1363.29      8.21 o
  -2   3   5    14498.75    15137.07     88.71 o
  -1   3   5     8689.48     9749.71     49.29 o
   0   3   5    10058.76    10762.51     78.08 o
   1   3   5    19598.88    20302.20    266.58 o
   2   3   5     2371.75     2195.82     14.69 o
   3   3   5     4922.96     5435.18     24.51 o
   4   3   5      780.00      692.86     23.25 o
   5   3   5     5188.55     5280.02     38.27 o
   6   3   5      343.14      321.68     24.09 o
   7   3   5      405.27      356.87     21.23 o
   8   3   5     1141.69     1037.68     28.55 o
   9   3   5     4297.59     4200.90     57.50 o
  10   3   5      475.75      470.12     27.95 o
  11   3   5        4.62       31.27     22.05 o
  12   3   5      853.01      848.04     24.52 o
  13   3   5      534.20      535.22     23.64 o
  14   3   5       47.22       26.21     27.80 o
 -15   4   5       10.36        8.94     27.46 o
 -14   4   5        0.12       10.13     33.70 o
 -13   4   5      435.89      433.46     26.12 o
 -12   4   5      533.53      559.23     24.32 o
 -11   4   5      245.26      222.33     18.92 o
 -10   4   5     1188.92     1161.35     21.83 o
  -9   4   5     1126.05     1101.80     31.42 o
  -8   4   5      868.49      836.02     20.51 o
  -7   4   5      237.37      231.41     14.64 o
  -6   4   5     5872.10     6132.82     43.68 o
  -5   4   5     1915.05     1791.58     18.28 o
  -4   4   5      413.45      587.34     10.21 o
  -3   4   5      125.66      106.34      7.53 o
  -2   4   5     1594.14     1368.16     16.77 o
  -1   4   5      565.68      478.52     14.02 o
   0   4   5     6604.42     6886.07     37.36 o
   1   4   5      104.63      106.23      5.82 o
   2   4   5      796.96      708.11     10.40 o
   3   4   5     8736.16     8505.81     38.53 o
   4   4   5     4162.10     4312.43     34.33 o
   5   4   5      775.21      857.04     20.89 o
   6   4   5     4072.66     4027.46     50.87 o
   7   4   5     3064.87     3310.79     35.00 o
   8   4   5     1142.62     1106.40     27.11 o
   9   4   5      107.47      116.70     23.69 o
  10   4   5     1711.26     1657.14     34.49 o
  11   4   5      904.04      908.85     39.06 o
  12   4   5      381.00      388.68     26.24 o
  13   4   5       43.31       26.45     21.12 o
  14   4   5      309.03      303.77     35.13 o
 -15   5   5       70.30      114.41     27.38 o
 -14   5   5      397.62      432.41     35.41 o
 -13   5   5       80.04       96.96     23.77 o
 -12   5   5      721.93      700.73     25.76 o
 -11   5   5     1374.53     1271.92     26.83 o
 -10   5   5      631.67      672.81     16.23 o
  -9   5   5     3443.75     3244.72     26.25 o
  -8   5   5      434.90      402.37     10.70 o
  -7   5   5     1608.25     1615.94     19.24 o
  -6   5   5     5811.94     5841.75     66.35 o
  -5   5   5     9752.20    10817.70     65.93 o
  -4   5   5     6557.50     6786.06     47.12 o
  -3   5   5      731.62      597.86      9.33 o
  -2   5   5     3761.30     3673.52     15.29 o
  -1   5   5     1890.49     1844.09     16.02 o
   0   5   5     3314.83     3328.92     24.06 o
   1   5   5      960.86     1051.06     20.74 o
   2   5   5     4389.39     4279.40     38.98 o
   3   5   5        6.58       11.57     13.85 o
   4   5   5     6328.80     6144.09     41.19 o
   5   5   5      358.24      357.37     16.15 o
   6   5   5      915.73      872.88     34.45 o
   7   5   5      369.05      330.41     36.43 o
   8   5   5     1775.55     1635.46     46.17 o
   9   5   5        6.07       38.82     40.96 o
  10   5   5     1158.25     1105.56     52.13 o
  11   5   5       57.04       39.39     37.35 o
  12   5   5     1248.79     1123.63     55.30 o
  13   5   5        8.09       38.62     35.55 o
 -14   6   5       49.57       68.86     35.75 o
 -13   6   5      134.21      202.71     25.23 o
 -12   6   5     2980.24     2961.73     36.74 o
 -11   6   5      130.09      125.15     20.32 o
 -10   6   5      110.57       91.04     20.83 o
  -9   6   5      483.99      535.75     28.04 o
  -8   6   5     4821.87     4690.48     87.70 o
  -7   6   5      574.92      580.55     24.12 o
  -3   6   5     4606.83     5407.36     50.99 o
  -2   6   5      680.99      621.26      9.31 o
  -1   6   5      744.26      933.78      9.29 o
   0   6   5     4296.36     3996.98     24.45 o
   1   6   5        3.56        1.68     14.69 o
   2   6   5     3301.63     3423.27     36.90 o
   3   6   5      248.14      297.00     11.14 o
   4   6   5     4403.13     4301.21     34.72 o
   5   6   5      292.43      304.05     15.10 o
   6   6   5     2862.38     2875.80     36.70 o
   7   6   5      601.49      587.59     24.42 o
   9   6   5       27.15       -6.65     33.15 o
  10   6   5      992.15      902.91     49.54 o
  11   6   5        0.04        8.08     45.19 o
  12   6   5        0.45       12.10     49.32 o
  13   6   5        0.25       83.66     54.31 o
 -14   7   5      740.62      777.02     41.77 o
 -13   7   5       42.52       24.13     34.13 o
 -12   7   5      208.48      200.30     30.33 o
 -11   7   5      273.81      297.15     29.56 o
 -10   7   5     1540.02     1602.86     49.81 o
  -9   7   5       44.23       67.63     29.95 o
  -8   7   5      571.06      626.94     26.92 o
  -7   7   5       65.95       91.39     22.45 o
  -6   7   5     3335.83     3101.08     56.91 o
  -2   7   5     5494.93     5314.58     35.80 o
  -1   7   5     2444.26     2593.46     18.00 o
   0   7   5     5730.65     5688.72     60.82 o
   1   7   5       24.17       21.35     13.07 o
   2   7   5     8337.36     8414.00    210.83 o
   3   7   5        0.30       -0.43      9.79 o
   4   7   5     5387.97     5476.42     35.05 o
   5   7   5       44.51       56.22     15.19 o
   6   7   5     1638.20     1619.98     23.50 o
   7   7   5       54.69       43.23     19.83 o
   8   7   5     1496.46     1415.98     49.44 o
   9   7   5       24.73       51.35     42.46 o
  10   7   5      610.41      534.25     49.51 o
  11   7   5      195.75      151.48     48.08 o
  12   7   5      462.32      538.25     57.13 o
  13   7   5        0.82       46.59     54.27 o
 -14   8   5       39.99       15.76     34.79 o
 -13   8   5       26.05       55.30     32.05 o
 -12   8   5      572.59      557.13     40.81 o
 -11   8   5      177.60      166.70     28.41 o
 -10   8   5      117.46       83.08     36.40 o
  -9   8   5      423.76      421.11     30.60 o
  -8   8   5     1258.61     1246.99     55.12 o
  -7   8   5       66.83       42.65     24.36 o
  -6   8   5     3002.68     2764.51    112.55 o
  -5   8   5     1415.34     1433.82    124.96 o
  -4   8   5     1951.15     1721.15     12.30 o
  -2   8   5     2193.81     2080.72     51.90 o
  -1   8   5     2582.26     2455.91    102.96 o
   0   8   5     1272.76     1058.73     14.88 o
   1   8   5      505.12      500.87     16.30 o
   2   8   5     5118.89     4705.28    115.52 o
   3   8   5      753.22      736.59     13.34 o
   4   8   5     1439.28     1395.77     23.97 o
   5   8   5      128.01      141.45     19.34 o
   6   8   5     3469.28     3351.33     30.01 o
   7   8   5      648.22      652.67     24.74 o
   8   8   5      586.63      594.23     26.55 o
   9   8   5       67.18       19.35     41.57 o
  10   8   5      289.75      261.96     47.12 o
  11   8   5       80.72      105.44     48.94 o
  12   8   5       56.30       76.16     52.39 o
 -13   9   5       21.70       23.64     35.57 o
 -12   9   5      279.49      258.74     31.14 o
 -11   9   5       70.49       99.36     30.02 o
 -10   9   5     2038.97     2225.24     43.64 o
  -9   9   5      140.63      158.36     28.07 o
  -8   9   5     1209.85     1251.04     36.62 o
  -7   9   5      743.71      672.61     27.22 o
  -6   9   5     2810.77     2832.00     76.67 o
  -5   9   5      156.78      146.57     62.04 o
  -4   9   5      168.28      152.49      7.76 o
  -3   9   5     2442.42     2219.91     80.28 o
  -2   9   5     1723.32     1642.63     24.76 o
  -1   9   5       73.93       70.79      7.06 o
   0   9   5      463.57      525.51     15.89 o
   1   9   5     1617.60     1595.63     37.99 o
   2   9   5     1154.49     1083.06     54.22 o
   3   9   5      116.64      120.38     12.91 o
   4   9   5      522.97      529.26     23.68 o
   5   9   5      822.28      803.25     18.30 o
   6   9   5       83.46       85.70     16.24 o
   7   9   5       90.51       95.07     17.69 o
   8   9   5      492.87      505.77     26.04 o
   9   9   5      170.60      131.91     40.24 o
  10   9   5       75.59       91.74     41.93 o
  11   9   5       16.51       54.01     45.12 o
  12   9   5       58.85       48.68     49.33 o
 -13  10   5      389.89      453.74     38.48 o
 -12  10   5      294.64      394.96     35.67 o
 -11  10   5      114.64      126.93     45.76 o
 -10  10   5       30.24       50.17     41.02 o
  -9  10   5     1523.64     1619.88     80.99 o
  -8  10   5     1441.61     1470.63     36.94 o
  -7  10   5      327.38      272.43     25.51 o
  -6  10   5      373.62      324.20     29.49 o
  -5  10   5     1829.12     1941.93     73.24 o
  -4  10   5     1778.83     1746.20     32.43 o
  -3  10   5      206.50      209.74     21.58 o
  -2  10   5       69.73       56.09     18.46 o
  -1  10   5      943.39      950.57     24.14 o
   0  10   5     2284.43     2231.97     24.29 o
   1  10   5      220.70      220.93     16.63 o
   2  10   5      788.55      719.31     22.19 o
   3  10   5     1878.65     1788.53     31.51 o
   4  10   5      420.01      398.33     24.11 o
   5  10   5      319.91      281.03     25.06 o
   6  10   5      615.37      580.86     29.03 o
   7  10   5      550.74      576.04     31.14 o
   8  10   5      299.50      297.09     42.52 o
   9  10   5       57.77       79.18     42.16 o
  10  10   5      256.42      248.60     46.77 o
  11  10   5      100.59       73.64     48.97 o
 -11  11   5      190.47      219.79     38.13 o
 -10  11   5        0.53       70.01     28.18 o
  -9  11   5       15.26       49.60     29.49 o
  -8  11   5      294.64      294.45     36.43 o
  -7  11   5     1907.47     1922.52     45.67 o
  -6  11   5      127.27      171.77     50.10 o
  -5  11   5      457.29      387.13     31.16 o
  -4  11   5     1812.05     1671.69     34.85 o
  -3  11   5     2771.65     2613.06     60.44 o
  -2  11   5      341.62      305.90     24.00 o
  -1  11   5       24.45       27.64     18.88 o
   0  11   5     1826.90     1743.28     24.39 o
   1  11   5     4393.09     4053.66     40.95 o
   2  11   5     2524.99     2390.38     35.09 o
   3  11   5       61.37       45.04     22.45 o
   4  11   5     1171.38     1189.99     32.21 o
   5  11   5      863.10      849.44     31.71 o
   6  11   5       99.81      116.92     26.77 o
   7  11   5        1.58       37.11     30.46 o
   8  11   5      212.21      283.07     40.93 o
   9  11   5      575.80      557.57     46.39 o
  10  11   5       31.44       82.90     43.51 o
  11  11   5       19.21       17.00     45.42 o
 -11  12   5       32.97       34.24     31.77 o
 -10  12   5        0.94        3.49     29.14 o
  -9  12   5      261.77      281.87     31.17 o
  -8  12   5      220.27      242.33     37.95 o
  -7  12   5        7.82       22.90     33.03 o
  -6  12   5       36.76       76.06     47.57 o
  -5  12   5     1850.83     1826.93     41.40 o
  -4  12   5        0.21       34.75     39.04 o
  -3  12   5      242.05      201.04     18.05 o
  -2  12   5       66.17       63.81     17.63 o
  -1  12   5     2175.98     2064.64     27.83 o
   0  12   5        8.57       29.63     19.91 o
   1  12   5        3.36       -2.75     17.74 o
   2  12   5      203.67      209.93     26.14 o
   3  12   5     4256.00     4173.45     34.73 o
   4  12   5       44.26       44.84     25.84 o
   5  12   5      425.99      358.73     35.17 o
   6  12   5        0.48       41.00     45.87 o
   7  12   5     1668.06     1630.45     40.72 o
   8  12   5       23.90      114.59     45.45 o
   9  12   5       57.81       54.97     42.30 o
  10  12   5       54.55      108.48     47.51 o
 -10  13   5       59.10      128.93     48.01 o
  -9  13   5      264.16      268.29     56.70 o
  -8  13   5        0.03       43.81     23.00 o
  -7  13   5      637.00      655.52     26.99 o
  -6  13   5      236.51      322.49     75.06 o
  -5  13   5       67.84       59.94     32.47 o
  -4  13   5      136.19      134.82     36.50 o
  -3  13   5     2176.80     2180.03     37.69 o
  -2  13   5      128.28      124.93     18.40 o
  -1  13   5      406.61      370.32     33.30 o
   0  13   5      500.74      506.12     38.22 o
   1  13   5     1820.00     1760.27     30.96 o
   2  13   5      201.18      207.91     20.23 o
   3  13   5      101.12       84.00     18.60 o
   4  13   5       46.89       55.60     18.87 o
   5  13   5      583.00      540.33     29.77 o
   6  13   5       19.10       81.71     27.33 o
   7  13   5        0.60       58.85     29.83 o
   8  13   5        7.85       62.90     58.78 o
   9  13   5      505.46      465.37     50.43 o
  -9  14   5      443.60      554.23     54.08 o
  -8  14   5       37.07      177.36     43.11 o
  -7  14   5      104.22      134.13     35.09 o
  -6  14   5       30.43       70.59     34.89 o
  -5  14   5     1286.06     1304.43     42.29 o
  -4  14   5      179.31      200.11     54.26 o
  -3  14   5       57.58       17.16     45.78 o
  -2  14   5        5.04        8.41     29.86 o
  -1  14   5     1023.39     1017.03     24.89 o
   0  14   5        7.84       31.70     31.14 o
   1  14   5      270.21      254.78     34.91 o
   2  14   5       55.85       49.93     40.91 o
   3  14   5      805.92      794.47     54.25 o
   4  14   5        8.40       28.61     48.26 o
   5  14   5      126.57       91.22     47.17 o
   6  14   5        2.42       33.38     29.02 o
   7  14   5      263.96      292.35     34.51 o
   8  14   5       11.78      144.05     59.74 o
  -8  15   5       10.79      103.13     38.34 o
  -7  15   5      419.86      549.68     39.97 o
  -6  15   5      361.43      445.79     68.21 o
  -5  15   5      164.83      186.50     33.36 o
  -4  15   5       18.21       45.68     44.57 o
  -3  15   5      755.11      723.24     52.95 o
  -2  15   5      149.18      125.70     45.77 o
   0  15   5       81.32       72.77     40.50 o
   1  15   5     1367.41     1355.26     48.45 o
   2  15   5        0.26       24.98     29.90 o
   4  15   5      242.57      253.65     47.89 o
   5  15   5      503.98      653.29     60.32 o
   6  15   5        2.28       74.37     48.52 o
  -6  16   5      166.38      232.43     38.82 o
  -5  16   5      224.32      253.45     53.93 o
  -4  16   5       28.06       38.26     33.04 o
  -3  16   5        9.23       -1.82     47.70 o
  -2  16   5      253.96      290.03     49.72 o
  -1  16   5      251.61      299.25     49.97 o
   0  16   5       65.85       42.06     48.83 o
   2  16   5      243.19      177.65     57.88 o
   3  16   5      184.05      217.67     58.10 o
   4  16   5      112.53      190.75     53.35 o
   5  16   5        1.24       67.82     50.39 o
  -3  17   5      193.21      258.81     48.61 o
  -2  17   5      258.83      265.23     48.49 o
  -1  17   5       73.97       30.77     44.92 o
   0  17   5      198.05      135.10     48.04 o
   1  17   5       71.76       34.82     34.19 o
   2  17   5      134.64       90.25     54.30 o
 -14   0   6       22.59       33.20     27.59 o
 -12   0   6     1203.57     1196.90     66.75 o
 -10   0   6      537.02      497.28     27.53 o
  -4   0   6    16028.61    16430.29    230.52 o
   4   0   6     7186.84     6813.72     54.29 o
   8   0   6     2378.07     2329.48     28.17 o
  10   0   6      744.86      790.70     24.68 o
  12   0   6      641.73      633.23     26.27 o
  14   0   6      235.55      271.52     38.33 o
 -15   1   6       14.91       37.44     23.12 o
 -14   1   6     1361.49     1340.04     44.88 o
 -13   1   6        1.57       27.70     21.50 o
 -12   1   6       14.37       19.23     18.92 o
 -11   1   6      106.89      119.87     18.15 o
 -10   1   6     2552.87     2510.42     27.00 o
  -9   1   6       62.32       36.51     14.18 o
  -8   1   6      372.18      348.15     28.01 o
  -7   1   6        0.51       14.78     21.74 o
  -6   1   6    17133.35    17157.57    312.42 o
  -5   1   6        0.32       -2.22     10.58 o
  -4   1   6       15.84       25.97      8.10 o
  -3   1   6     1014.23     1258.70     14.57 o
  -2   1   6     5877.83     6066.50     45.59 o
  -1   1   6        2.23       98.47     13.59 o
   0   1   6     1471.01     1590.71     13.76 o
   1   1   6    16888.04    17599.18    129.86 o
   3   1   6     1268.56     1283.21     35.11 o
   4   1   6      243.87      240.80     17.61 o
   5   1   6     2305.93     2309.20     37.57 o
   6   1   6     3714.55     3476.30     49.95 o
   7   1   6      211.80      185.06     23.97 o
   8   1   6      319.05      324.65     15.13 o
   9   1   6      214.79      228.64     13.80 o
  10   1   6     1611.46     1542.80     20.13 o
  11   1   6       91.79       75.33     14.89 o
  12   1   6      540.17      559.57     19.88 o
  13   1   6        7.08       44.05     21.32 o
  14   1   6      116.57      151.19     28.80 o
 -15   2   6      160.89      216.20     24.65 o
 -14   2   6        0.56       49.40     22.21 o
 -13   2   6      354.50      402.76     22.13 o
 -12   2   6     3635.11     3677.53     35.14 o
 -11   2   6     2206.39     2122.78     27.19 o
 -10   2   6      261.20      229.66     17.61 o
  -9   2   6       24.04       67.05     17.83 o
  -8   2   6     4581.41     4097.07     56.30 o
  -7   2   6     1949.46     1930.38     34.08 o
  -6   2   6      115.41      139.38     19.06 o
  -5   2   6     4176.83     4248.32     43.19 o
  -4   2   6    11248.00    11007.06    119.33 o
  -3   2   6     2932.82     3055.31     15.49 o
  -2   2   6     8956.85    10049.00    110.30 o
  -1   2   6     1812.41     1926.72     23.10 o
   0   2   6     5839.67     6082.26     83.22 o
   1   2   6     1593.24     1712.71     24.57 o
   2   2   6     2335.82     2607.21     22.52 o
   3   2   6     1951.55     2031.10     31.08 o
   4   2   6    11276.16    11124.36     46.71 o
   5   2   6     2923.15     3216.58     42.11 o
   6   2   6      850.44      895.51     30.81 o
   7   2   6      654.27      637.53     21.02 o
   8   2   6     2115.34     2005.56     24.04 o
   9   2   6      272.73      261.53     13.58 o
  10   2   6     1116.42     1030.42     17.71 o
  11   2   6      234.33      254.47     17.42 o
  12   2   6      349.47      310.97     22.63 o
  13   2   6        0.21       20.70     20.57 o
  14   2   6      239.79      230.35     29.96 o
 -15   3   6      205.80      212.32     27.40 o
 -14   3   6      310.56      305.76     22.24 o
 -13   3   6      498.71      484.43     22.66 o
 -12   3   6       44.07       35.82     20.05 o
 -11   3   6     2709.97     2645.55     28.86 o
 -10   3   6      621.35      626.90     20.23 o
  -9   3   6     1646.53     1510.87     30.64 o
  -8   3   6      876.03      909.29     21.81 o
  -7   3   6     3985.78     3821.05     41.15 o
  -6   3   6     7335.93     7919.41     50.34 o
  -5   3   6     2685.51     2782.75     14.77 o
  -4   3   6     5004.31     5360.50     23.62 o
  -3   3   6    15469.61    16462.47    119.41 o
  -2   3   6    14691.74    14930.84     90.31 o
  -1   3   6    16945.67    17713.79    113.16 o
   0   3   6     3625.33     3774.18     26.39 o
   1   3   6    10765.82    10653.77    188.15 o
   2   3   6    11459.97    11790.22    126.41 o
   3   3   6     1219.70     1228.34     16.65 o
   4   3   6     2318.53     2274.11     44.54 o
   5   3   6     1979.83     1861.17     25.84 o
   6   3   6     3827.30     3674.65     42.69 o
   7   3   6        1.91       10.29     19.66 o
   8   3   6      222.05      251.98     24.62 o
   9   3   6     1120.28     1097.85     26.08 o
  10   3   6     2064.83     2008.72     23.46 o
  11   3   6      190.55      183.34     18.75 o
  12   3   6      226.22      278.13     22.64 o
  13   3   6      147.41      153.40     21.46 o
  14   3   6      349.38      372.93     30.76 o
 -15   4   6      302.87      296.68     29.53 o
 -14   4   6       31.77       49.18     25.26 o
 -13   4   6      110.82      105.82     23.62 o
 -12   4   6      399.89      436.88     21.57 o
 -11   4   6      144.18      114.41     17.80 o
 -10   4   6      211.28      210.24     16.98 o
  -9   4   6      637.19      617.33     25.93 o
  -8   4   6      178.24      147.57     13.41 o
  -7   4   6     1670.06     1594.79     21.16 o
  -6   4   6       14.80       12.61      9.43 o
  -5   4   6    14657.17    15259.59    116.07 o
  -4   4   6       55.77       15.61      5.60 o
  -3   4   6      148.63      218.71      9.98 o
  -2   4   6     2425.60     2677.35     21.56 o
  -1   4   6     1480.53     1283.56      8.84 o
   0   4   6     2788.87     2962.58     14.52 o
   1   4   6     4509.50     4622.63     47.82 o
   2   4   6       13.34       24.73     17.32 o
   3   4   6     3009.24     2676.24     24.33 o
   4   4   6     2281.94     2261.42     25.58 o
   5   4   6     1258.56     1229.23     24.44 o
   6   4   6      682.95      676.37     33.54 o
   7   4   6     6375.26     6240.93     70.43 o
   8   4   6     3979.48     3895.78     41.28 o
   9   4   6     1744.94     1589.75     33.78 o
  10   4   6      198.91      220.30     20.27 o
  11   4   6     1579.04     1531.36     30.26 o
  12   4   6      257.05      290.21     22.85 o
  13   4   6       49.60       52.85     22.74 o
 -15   5   6       87.42      115.57     36.93 o
 -14   5   6      288.90      314.13     26.51 o
 -13   5   6      704.76      684.20     26.79 o
 -12   5   6       42.63       46.00     21.87 o
 -11   5   6     1756.20     1728.01     29.37 o
 -10   5   6     2341.54     2230.99     21.51 o
  -9   5   6      721.45      711.35     32.63 o
  -8   5   6     1353.59     1204.50     19.25 o
  -7   5   6     1283.20     1225.34     18.86 o
  -6   5   6     5898.87     6224.30    189.06 o
  -5   5   6     2787.82     2704.92     22.71 o
  -4   5   6     5345.88     5482.95     75.05 o
  -3   5   6     6160.98     6256.35     70.80 o
  -1   5   6     2655.21     2510.89     26.23 o
   0   5   6        0.45       19.96     11.24 o
   1   5   6    15737.46    16360.53    242.20 o
   2   5   6     3729.00     3602.23     20.01 o
   3   5   6     6105.57     6609.27     36.93 o
   4   5   6       43.65       79.61     21.05 o
   5   5   6     3710.03     3609.70     36.58 o
   6   5   6       92.70       71.71     30.67 o
   7   5   6      557.76      472.07     37.99 o
   8   5   6     1078.56      880.77     40.78 o
   9   5   6      897.60      923.62     49.79 o
  10   5   6        9.42       46.27     37.34 o
  11   5   6      105.18      149.75     47.16 o
  12   5   6       40.78       60.57     30.57 o
  13   5   6      332.84      299.02     29.52 o
 -14   6   6        0.06       17.68     48.86 o
 -13   6   6      492.53      458.96     35.03 o
 -12   6   6        4.61       94.20     27.91 o
 -11   6   6     1832.86     1863.49     30.30 o
 -10   6   6       90.15      112.40     38.10 o
  -9   6   6      924.44     1085.03     32.98 o
  -8   6   6      418.14      356.24     26.47 o
  -7   6   6     5676.56     5543.78     65.93 o
  -6   6   6       26.05       14.63     33.04 o
  -4   6   6      829.76      820.97     13.69 o
  -3   6   6     6335.95     5914.86     26.36 o
  -2   6   6      161.26      162.71      7.27 o
  -1   6   6     4425.79     4385.37     32.51 o
   0   6   6     3111.22     3188.75     49.79 o
   1   6   6      875.59      849.10     19.81 o
   2   6   6     1140.61     1303.76     26.48 o
   3   6   6    10299.58    10886.69     51.96 o
   4   6   6      552.12      545.74     26.20 o
   5   6   6     1518.85     1485.94     37.95 o
   6   6   6      130.31       77.82     31.64 o
   7   6   6     2783.86     2692.03     54.28 o
   8   6   6      275.23      229.80     38.73 o
   9   6   6       47.89       44.70     38.04 o
  10   6   6       50.05       35.11     43.79 o
  11   6   6     1291.27     1196.82     53.10 o
  12   6   6       29.82       53.93     46.76 o
  13   6   6       36.23       30.45     37.85 o
 -14   7   6       14.08       22.12     33.44 o
 -13   7   6      537.13      506.98     37.84 o
 -12   7   6      101.54       87.86     30.65 o
 -11   7   6      525.52      555.93     34.06 o
 -10   7   6      714.30      755.32     33.17 o
  -9   7   6      455.54      510.26     28.92 o
  -8   7   6       80.73       50.75     34.85 o
  -7   7   6     2872.31     2733.39     39.23 o
  -6   7   6     1376.83     1308.53     41.34 o
  -5   7   6     1070.18      983.08     33.04 o
  -4   7   6      135.16      138.74      6.95 o
  -3   7   6     6026.69     5921.80     32.99 o
  -2   7   6      667.49      641.88      8.43 o
  -1   7   6     1343.09     1212.50     38.00 o
   0   7   6      149.73      153.39      7.28 o
   1   7   6    11943.59    11545.89     57.63 o
   2   7   6       92.07       89.92     20.15 o
   3   7   6     2260.60     2284.79     67.14 o
   4   7   6      195.40      185.79     19.93 o
   5   7   6     3433.19     3493.84     44.62 o
   6   7   6      235.43      270.49     24.45 o
   7   7   6      173.25      133.49     35.56 o
   8   7   6       37.43       20.46     34.49 o
   9   7   6     1553.75     1532.88     55.79 o
  10   7   6        3.23       27.06     38.93 o
  11   7   6        2.22       10.50     40.52 o
  12   7   6       76.35       69.47     51.02 o
  13   7   6      539.29      631.03     44.44 o
 -14   8   6        0.56       33.92     35.62 o
 -13   8   6        0.57       29.36     31.52 o
 -12   8   6        3.74       14.15     30.58 o
 -11   8   6      393.35      412.26     41.97 o
 -10   8   6       93.92       93.94     29.89 o
  -9   8   6      193.89      228.06     28.05 o
  -8   8   6       79.05      100.59     34.10 o
  -7   8   6      395.79      362.11     36.30 o
  -6   8   6        4.81      144.58     40.67 o
  -5   8   6     1953.25     1807.60     83.12 o
  -4   8   6       20.02       56.80     25.42 o
  -3   8   6      134.51      110.61     12.72 o
  -2   8   6      507.77      414.77     10.14 o
  -1   8   6     7808.32     7721.13     28.24 o
   0   8   6      993.30      930.59     44.34 o
   1   8   6      596.05      583.61     21.03 o
   2   8   6      141.82      161.01     21.45 o
   3   8   6     3269.63     3021.46     32.47 o
   4   8   6     1022.95      989.13     25.56 o
   5   8   6      712.72      735.90     25.55 o
   6   8   6      121.21      128.04     24.43 o
   7   8   6     3403.25     3298.40     59.24 o
   8   8   6      439.52      402.67     42.87 o
   9   8   6       44.63       15.30     40.49 o
  10   8   6       63.96       48.93     39.93 o
  11   8   6      511.30      526.34     47.60 o
  12   8   6       36.57       66.05     49.74 o
 -13   9   6      331.73      335.92     38.89 o
 -12   9   6       21.67       31.22     44.75 o
 -11   9   6      687.77      703.35     49.46 o
 -10   9   6      581.25      687.85     33.25 o
  -9   9   6     1860.56     1890.31     40.40 o
  -8   9   6       36.89       40.28     25.39 o
  -7   9   6     1343.19     1393.29     52.34 o
  -6   9   6      711.83      695.82     69.74 o
  -5   9   6     2008.19     1952.75     65.17 o
  -4   9   6        3.46       21.16     21.19 o
  -3   9   6     1851.22     1692.09     41.52 o
  -2   9   6     4567.80     4353.17     25.57 o
  -1   9   6     2858.75     2539.12     28.49 o
   0   9   6        0.60       15.34     12.38 o
   1   9   6      686.77      725.14     18.55 o
   2   9   6      140.28       98.02     21.84 o
   3   9   6     1123.06     1070.45     25.82 o
   4   9   6       83.92       64.09     21.47 o
   5   9   6      153.17      184.12     23.88 o
   6   9   6      173.22      152.36     25.22 o
   7   9   6        3.39       33.20     38.36 o
   8   9   6      156.79      145.28     38.24 o
   9   9   6      498.77      471.37     46.64 o
  10   9   6      110.63      117.74     46.30 o
  11   9   6      111.74      123.87     47.81 o
  12   9   6       39.52        8.82     46.00 o
 -13  10   6      136.30      136.95     47.60 o
 -12  10   6      804.01      856.60     38.26 o
 -11  10   6      176.27      214.59     41.87 o
 -10  10   6       22.59       42.27     51.51 o
  -9  10   6      334.24      358.95     31.28 o
  -8  10   6     2467.39     2535.40     42.23 o
  -7  10   6      981.18     1040.11     84.44 o
  -6  10   6       17.94       18.54     36.41 o
  -5  10   6     1191.67     1188.01     75.52 o
  -4  10   6     1482.09     1539.27     38.09 o
  -3  10   6       66.11       54.43     14.39 o
  -2  10   6        3.27       12.89     16.48 o
  -1  10   6     1455.46     1478.66     40.64 o
   0  10   6     1041.70     1108.40     19.38 o
   1  10   6      677.05      658.12     19.46 o
   2  10   6      615.16      599.78     27.73 o
   3  10   6     1174.43     1131.14     33.17 o
   4  10   6      127.74      130.95     22.26 o
   5  10   6        0.13       11.36     23.89 o
   6  10   6      265.82      260.03     26.92 o
   7  10   6      957.07      966.02     68.52 o
   8  10   6      131.16       54.84     40.50 o
   9  10   6       10.39       10.35     37.54 o
  10  10   6      320.39      300.73     44.99 o
  11  10   6      259.50      293.40     53.29 o
 -12  11   6        0.47       -1.74     44.50 o
 -10  11   6      762.56      827.71     35.16 o
  -9  11   6        1.19       46.33     28.49 o
  -8  11   6        3.45       20.77     43.21 o
  -7  11   6      298.77      334.51     43.33 o
  -6  11   6     1623.08     1584.51     48.88 o
  -5  11   6      280.27      251.57     36.80 o
  -4  11   6       32.53       -2.90     30.96 o
  -3  11   6     1514.76     1395.17     23.07 o
  -2  11   6     3874.49     3675.63     35.66 o
  -1  11   6       36.13       30.93     16.37 o
   0  11   6      118.33       96.50     13.45 o
   1  11   6     1144.12     1127.38     41.87 o
   2  11   6     3314.84     3109.69    113.74 o
   3  11   6       75.40       61.45     22.91 o
   4  11   6      897.78      875.56     29.55 o
   5  11   6     1292.32     1320.98     34.42 o
   6  11   6     1660.45     1647.00     38.72 o
   7  11   6       22.22       33.38     27.87 o
   8  11   6       83.31      105.92     38.41 o
   9  11   6      626.44      603.00     48.68 o
  10  11   6      366.35      349.88     52.22 o
 -11  12   6       36.85       29.29     42.29 o
 -10  12   6        1.46        8.27     45.72 o
  -9  12   6       64.63       47.10     30.05 o
  -8  12   6      814.90      803.51     51.26 o
  -7  12   6      139.20      138.15     50.67 o
  -6  12   6       70.81       65.67     68.96 o
  -5  12   6       80.48      106.31     54.09 o
  -4  12   6     1926.71     1902.74     44.05 o
  -3  12   6      291.45      238.27     26.28 o
  -2  12   6     2166.09     2118.31     26.81 o
  -1  12   6      423.75      445.67     20.61 o
   0  12   6     3645.48     3615.15     54.82 o
   1  12   6      397.90      372.02     23.32 o
   2  12   6      496.05      476.07     21.87 o
   3  12   6      148.11      192.49     19.97 o
   4  12   6     3520.28     3588.52    142.80 o
   5  12   6        1.21       17.89     33.21 o
   6  12   6      267.20      273.73     29.68 o
   7  12   6        3.85       90.21     28.95 o
   8  12   6     1175.41     1234.07     41.68 o
   9  12   6        1.15       -2.85     43.81 o
  10  12   6      212.95      252.41     52.23 o
 -10  13   6      360.58      373.71     59.65 o
  -9  13   6      114.36      176.25     32.62 o
  -8  13   6        7.40       38.10     30.92 o
  -7  13   6        3.67        8.44     24.17 o
  -6  13   6     1651.37     1791.46     45.70 o
  -5  13   6      156.35      214.05     32.84 o
  -4  13   6        0.88       -7.07     36.73 o
  -3  13   6       59.18       55.34     25.08 o
  -2  13   6     1768.79     1702.16     35.78 o
  -1  13   6        5.55       14.20     20.37 o
   0  13   6       52.94       49.83     20.27 o
   1  13   6       71.67       78.78     33.26 o
   2  13   6     2865.89     2875.63     59.05 o
   3  13   6      152.55      162.74     25.12 o
   4  13   6      132.60      117.77     19.59 o
   5  13   6       43.69       80.90     26.31 o
   6  13   6      249.06      274.30     30.05 o
   7  13   6        1.90       36.54     30.54 o
   8  13   6        6.42       99.78     53.98 o
   9  13   6        0.58       31.09     44.83 o
  -9  14   6       16.65       79.21     54.36 o
  -8  14   6      782.07      885.36     41.16 o
  -7  14   6      283.61      387.71     36.09 o
  -6  14   6        0.66       54.50     44.54 o
  -5  14   6        1.71       98.10     44.78 o
  -4  14   6     1900.44     1850.12     56.57 o
  -3  14   6      216.90      203.37     27.87 o
  -2  14   6       54.45       18.90     30.75 o
  -1  14   6       83.56       85.75     26.40 o
   0  14   6      777.62      710.30     23.80 o
   1  14   6        0.86       27.82     21.55 o
   3  14   6        4.43       24.34     46.82 o
   4  14   6      614.71      535.46     54.34 o
   5  14   6       24.05       21.78     48.29 o
   6  14   6       97.67      167.13     48.63 o
   7  14   6        3.80       34.23     31.83 o
  -8  15   6       66.90      120.42     41.30 o
  -7  15   6       48.13       85.48     35.13 o
  -6  15   6      462.08      520.61     38.81 o
  -5  15   6      188.04      195.23     34.83 o
  -4  15   6      120.94       65.12     33.58 o
  -3  15   6      138.52      180.55     44.63 o
  -2  15   6      391.16      440.28     47.72 o
  -1  15   6       86.02       33.84     47.85 o
   0  15   6      143.11      136.68     42.42 o
   2  15   6      738.19      776.46     53.49 o
   3  15   6        0.10       34.85     51.54 o
   4  15   6      242.28      217.92     47.81 o
   5  15   6       98.56      166.96     54.61 o
   6  15   6      522.97      721.97     60.86 o
  -6  16   6        1.64       30.23     36.43 o
  -5  16   6      309.92      354.24     62.26 o
  -4  16   6      314.82      342.49     71.82 o
  -3  16   6        5.32       49.85     50.72 o
  -1  16   6      211.25      221.02     51.00 o
   0  16   6       31.77       23.19     50.95 o
   1  16   6      125.77       46.14     37.09 o
   3  16   6      238.42      262.51     58.72 o
   4  16   6      232.93      269.20     52.11 o
  -3  17   6      124.19       87.59     45.59 o
  -2  17   6      124.83      200.83     49.88 o
  -1  17   6      130.95      120.21     46.92 o
   0  17   6        0.02        8.85     49.83 o
   1  17   6       79.30       28.09     35.29 o
 -15   0   7      662.26      654.41     41.36 o
 -13   0   7       18.23       40.18     29.01 o
 -11   0   7      932.80      900.14     41.05 o
  -9   0   7      430.52      456.60     24.43 o
  -5   0   7       56.53       42.38     14.77 o
   3   0   7      131.88      199.35      9.71 o
   7   0   7     5481.90     5696.00     47.42 o
   9   0   7     1789.19     1664.93     28.05 o
  11   0   7     1366.41     1470.96     29.79 o
  13   0   7      286.15      360.24     36.20 o
 -15   1   7       65.59       54.01     22.35 o
 -14   1   7       51.82       97.18     22.27 o
 -13   1   7     1834.38     1817.49     30.03 o
 -12   1   7      358.12      397.57     20.34 o
 -11   1   7      901.68      866.26     34.63 o
 -10   1   7      124.92      169.17     16.98 o
  -9   1   7     3467.41     3477.66     42.53 o
  -8   1   7       43.22       53.38     23.94 o
  -7   1   7     1987.78     1968.80     35.37 o
  -6   1   7      121.64      138.74     10.71 o
  -5   1   7    18935.88    18930.50    144.86 o
  -4   1   7        1.04       10.15      7.37 o
  -3   1   7      714.41      704.98     16.31 o
  -2   1   7    10558.31    10910.58    139.82 o
  -1   1   7     4931.45     4968.80     29.43 o
   0   1   7     6232.77     6029.40     87.54 o
   1   1   7     4692.73     5031.23     68.07 o
   3   1   7     6303.69     5852.15     28.35 o
   4   1   7      182.35      202.21     17.42 o
   6   1   7     2295.20     2306.15     84.67 o
   7   1   7      300.53      279.99     13.74 o
   8   1   7       39.75       34.09     12.72 o
   9   1   7     1160.87     1236.25     18.80 o
  10   1   7      108.54      140.71     14.67 o
  11   1   7      832.35      792.14     18.33 o
  12   1   7        0.37        6.41     19.81 o
  13   1   7      722.06      805.42     30.50 o
  14   1   7       83.79      160.54     29.32 o
 -15   2   7      617.90      623.63     27.07 o
 -14   2   7        9.94       22.54     24.95 o
 -13   2   7      868.12      898.27     24.63 o
 -12   2   7     1151.61     1231.32     25.76 o
 -11   2   7     5418.19     5338.67     44.88 o
 -10   2   7       21.07       21.39     18.47 o
  -9   2   7      186.24      199.67     25.14 o
  -8   2   7     2175.90     2046.51     44.55 o
  -7   2   7    11069.71    10574.93    245.41 o
  -6   2   7     1449.57     1571.25     27.12 o
  -5   2   7     1968.42     1985.06     14.00 o
  -4   2   7     7551.59     8224.52     88.59 o
  -3   2   7     9008.66     8567.23    112.14 o
  -2   2   7     7622.57     8096.17    108.48 o
  -1   2   7     9824.42    10670.96    169.15 o
   0   2   7       51.47       67.40     12.48 o
   2   2   7      744.86      699.38     20.28 o
   3   2   7     1745.57     1737.78     32.69 o
   4   2   7       23.07       33.68     23.01 o
   6   2   7       69.76       40.28     28.76 o
   7   2   7      406.52      447.40     17.09 o
   8   2   7      463.03      446.89     15.33 o
   9   2   7      407.33      414.45     17.36 o
  10   2   7        3.05       11.99     21.69 o
  11   2   7     1211.26     1180.07     22.28 o
  12   2   7      146.73      112.19     21.45 o
  13   2   7       56.60       67.48     22.04 o
  14   2   7      136.51      159.53     30.16 o
 -15   3   7        0.35       27.39     31.90 o
 -14   3   7      352.64      326.96     22.57 o
 -13   3   7      939.45      967.85     25.27 o
 -12   3   7     1034.76      996.76     28.25 o
 -11   3   7      695.78      665.34     21.51 o
 -10   3   7     2271.58     2197.91     36.23 o
  -9   3   7      937.28      927.82     29.37 o
  -8   3   7      346.00      375.25     19.31 o
  -7   3   7     1300.47     1322.12     28.61 o
  -6   3   7     7484.12     7564.63     48.62 o
  -5   3   7     7849.88     8102.46     60.91 o
  -4   3   7     2227.71     2214.74     21.83 o
  -3   3   7     3089.49     2965.67     35.46 o
  -2   3   7     5832.67     5913.88     28.70 o
  -1   3   7     6846.95     7142.41     30.50 o
   0   3   7       89.02       63.07     11.35 o
   1   3   7     8025.06     7992.80     68.04 o
   2   3   7     5403.48     4932.47     28.75 o
   3   3   7     3787.29     3690.13     42.47 o
   4   3   7      652.44      667.11     20.69 o
   5   3   7     5030.98     5183.94     57.87 o
   6   3   7     1035.05     1070.19     40.26 o
   7   3   7     4676.62     4458.24     34.50 o
   8   3   7      177.58      214.24     20.74 o
   9   3   7      827.58      892.51     18.73 o
  10   3   7      503.67      530.19     18.18 o
  11   3   7      620.81      623.14     34.85 o
  12   3   7      129.64      132.67     21.95 o
  13   3   7      351.35      393.34     24.01 o
 -15   4   7       46.29       80.05     26.53 o
 -14   4   7      211.62      214.89     26.35 o
 -13   4   7       85.32       88.84     20.59 o
 -12   4   7     1050.38     1014.78     24.75 o
 -11   4   7      124.74      147.00     18.33 o
 -10   4   7       30.72       33.26     18.41 o
  -9   4   7      182.51      205.09     22.86 o
  -8   4   7     1588.35     1582.82     22.03 o
  -7   4   7     1432.54     1442.88     20.07 o
  -6   4   7     1109.74     1172.81     42.77 o
  -5   4   7      919.85     1033.34     10.73 o
  -4   4   7    16927.50    17355.56    120.23 o
  -3   4   7     9342.36    10123.70     58.57 o
  -2   4   7      731.08      807.93      7.26 o
  -1   4   7       12.69       30.42      4.07 o
   0   4   7     9861.05     9891.59    143.87 o
   1   4   7     1582.11     1506.92     17.87 o
   2   4   7       79.68       83.58     10.86 o
   3   4   7     1955.71     2074.16     33.19 o
   4   4   7     8500.47     8659.05     50.94 o
   5   4   7      524.30      606.24     34.07 o
   6   4   7       11.40       26.04     30.68 o
   7   4   7      927.99     1033.05     42.80 o
   8   4   7     4037.92     3998.64     45.82 o
   9   4   7     1348.71     1322.40     26.10 o
  10   4   7      162.59      174.91     18.67 o
  11   4   7      571.74      662.01     32.13 o
  12   4   7     1186.89     1172.44     27.01 o
  13   4   7       53.12       64.24     29.58 o
 -15   5   7       43.93       33.56     36.93 o
 -14   5   7      452.25      477.33     29.49 o
 -13   5   7      538.82      580.76     26.10 o
 -12   5   7      273.92      279.48     23.03 o
 -11   5   7        3.48       15.83     19.42 o
 -10   5   7     2449.96     2459.57     40.69 o
  -9   5   7     3572.04     3464.92     35.97 o
  -8   5   7      404.70      427.68     15.19 o
  -7   5   7        0.15       16.63     15.38 o
  -6   5   7     6873.16     6556.67    153.34 o
  -5   5   7    15837.56    16396.38    119.71 o
  -4   5   7      250.50      270.52     10.26 o
  -3   5   7     2539.51     2740.14     31.96 o
  -2   5   7     3588.00     3163.68     40.22 o
  -1   5   7     7819.92     7985.04     47.75 o
   0   5   7      498.79      488.82     11.85 o
   1   5   7      554.78      602.24     14.71 o
   2   5   7    13073.42    13293.32    146.56 o
   3   5   7       10.62       10.49     14.99 o
   4   5   7       49.32       77.94     28.88 o
   5   5   7      189.02      232.80     20.20 o
   6   5   7     1483.97     1407.35     42.21 o
   8   5   7       19.16       36.51     32.05 o
   9   5   7      609.01      494.79     43.05 o
  10   5   7     2349.46     2281.14     45.66 o
  11   5   7       31.14       47.80     36.61 o
  12   5   7       78.48       75.21     28.68 o
  13   5   7       96.79       92.43     27.22 o
 -14   6   7      174.69      136.59     33.79 o
 -13   6   7        6.13       50.37     40.67 o
 -12   6   7     1776.20     1755.45     30.33 o
 -11   6   7       21.06       52.57     38.97 o
 -10   6   7      983.82     1044.25     40.12 o
  -9   6   7      203.67      173.29     24.26 o
  -8   6   7     2204.91     2189.85     21.20 o
  -7   6   7       57.34       69.04     14.05 o
  -6   6   7     4100.20     3755.19     93.31 o
  -5   6   7      769.69      932.54     21.47 o
  -4   6   7    18971.43    18911.46    604.10 o
  -2   6   7     1925.20     1712.28     19.41 o
  -1   6   7       90.82      154.21     11.20 o
   0   6   7    11984.01    12339.00     58.39 o
   1   6   7      435.72      525.54     18.97 o
   2   6   7       34.11       25.98     19.17 o
   3   6   7      965.46     1029.07     24.74 o
   4   6   7     5753.30     5801.55     99.86 o
   5   6   7        2.92       25.47     20.58 o
   6   6   7       15.57       11.74     28.56 o
   7   6   7      804.79      619.36     37.87 o
   8   6   7     2341.12     2454.68     58.19 o
   9   6   7      109.00      164.12     42.69 o
  10   6   7       36.78       20.87     37.37 o
  11   6   7       31.21       52.23     34.06 o
  12   6   7      408.65      401.35     43.63 o
  13   6   7        2.61       14.50     36.61 o
 -14   7   7      303.36      276.73     36.15 o
 -13   7   7       82.30       93.64     32.84 o
 -12   7   7       81.79       54.32     30.08 o
 -11   7   7       49.28       44.52     39.78 o
 -10   7   7     1335.93     1397.30     37.18 o
  -9   7   7       19.20       52.95     22.83 o
  -8   7   7      120.09      104.91     23.87 o
  -6   7   7     2873.51     2643.21     20.50 o
  -5   7   7       23.67       46.60     23.87 o
  -4   7   7       67.94       70.73     27.13 o
  -3   7   7      567.63      618.85     13.12 o
  -2   7   7     5493.90     5158.85     32.06 o
  -1   7   7      914.26      981.69     28.36 o
   0   7   7      859.76      871.28     18.88 o
   1   7   7      223.04      239.77     17.43 o
   2   7   7     9039.43     9021.76     59.22 o
   3   7   7      289.45      280.49     19.22 o
   4   7   7      177.22      182.27     19.72 o
   5   7   7        7.61       39.12     20.94 o
   6   7   7     2331.06     2262.79     35.20 o
   7   7   7        0.59       15.44     35.46 o
   8   7   7        0.05        2.76     34.60 o
  10   7   7     1208.87     1289.05     56.47 o
  11   7   7        1.80       36.07     46.69 o
  12   7   7      110.88      168.36     32.89 o
 -14   8   7      114.41      143.44     38.17 o
 -13   8   7       53.05       21.13     32.09 o
 -12   8   7      169.08      176.64     48.96 o
 -11   8   7        1.36       12.22     41.19 o
 -10   8   7      270.12      292.22     29.85 o
  -9   8   7       98.42       64.62     25.97 o
  -8   8   7      780.73      877.89     31.13 o
  -7   8   7      202.86       98.38     38.89 o
  -6   8   7       55.44      139.03     41.01 o
  -5   8   7      106.04       89.80      9.48 o
  -4   8   7     5546.02     5227.75     65.90 o
  -3   8   7       73.91      101.57     12.57 o
  -2   8   7        7.57       25.10     12.87 o
  -1   8   7     2095.87     2066.70     55.99 o
   0   8   7     7937.89     7179.09    357.06 o
   1   8   7      714.22      709.98     21.86 o
   2   8   7      273.98      267.09     21.38 o
   3   8   7      155.71      127.46     19.02 o
   4   8   7     4219.40     4263.20     39.17 o
   5   8   7       39.46       73.46     21.97 o
   6   8   7       92.49      115.47     23.55 o
   7   8   7      472.73      540.26     40.43 o
   8   8   7     2593.01     2687.91     61.79 o
   9   8   7       94.95      103.52     39.12 o
  10   8   7        3.44       12.16     42.47 o
  11   8   7       98.49      132.84     50.09 o
  12   8   7      577.64      602.21     39.76 o
 -13   9   7      183.67      217.18     36.80 o
 -12   9   7      123.16       83.81     32.00 o
 -11   9   7        6.73       11.49     39.24 o
 -10   9   7     2180.75     2165.98     43.39 o
  -9   9   7      482.86      460.03     38.61 o
  -8   9   7     1052.14     1029.83     33.33 o
  -7   9   7      205.06      187.18     42.68 o
  -6   9   7     1344.17     1367.41     54.59 o
  -5   9   7      276.24      317.85     28.14 o
  -4   9   7     1593.60     1665.45     37.09 o
  -3   9   7      114.61       96.10     13.21 o
  -2   9   7     3800.94     3570.73     28.86 o
  -1   9   7      798.17      767.49     17.22 o
   0   9   7      245.77      243.12     15.22 o
   1   9   7     1090.52     1061.05     25.27 o
   2   9   7     2464.49     2419.97     37.14 o
   3   9   7      240.19      210.55     21.08 o
   4   9   7      334.37      310.12     22.42 o
   5   9   7     2392.35     2281.95     34.79 o
   6   9   7      396.87      383.64     26.59 o
   7   9   7     1142.34     1046.60     57.93 o
   9   9   7      101.64      103.36     43.57 o
  10   9   7      430.96      412.50     46.04 o
  11   9   7      190.41      231.55     52.73 o
 -13  10   7       63.78       73.71     36.89 o
 -12  10   7      278.92      341.85     33.78 o
 -11  10   7      808.22      874.03     44.79 o
 -10  10   7       28.79       26.16     31.70 o
  -9  10   7        0.62       15.66     29.28 o
  -8  10   7      329.03      409.34     30.04 o
  -7  10   7     1068.22     1191.07     71.63 o
  -6  10   7      153.46      100.35     77.91 o
  -5  10   7      418.15      474.53     27.42 o
  -4  10   7     1824.99     1852.82     22.00 o
  -3  10   7     2450.16     2446.01     24.63 o
  -2  10   7        9.91       19.77     15.92 o
  -1  10   7       16.87       24.46      8.47 o
   0  10   7      232.68      258.65     15.04 o
   1  10   7      216.39      196.96     17.04 o
   3  10   7      425.32      384.45     25.49 o
   4  10   7     1272.50     1186.67     29.91 o
   5  10   7     1485.11     1483.33     33.15 o
   6  10   7       12.79       16.18     24.96 o
   7  10   7       64.28       67.96     27.22 o
   8  10   7     1080.46     1034.41     49.46 o
   9  10   7       65.61       51.28     40.66 o
  10  10   7        3.47        9.55     47.67 o
  11  10   7      244.58      227.08     50.03 o
 -12  11   7        0.28       16.07     43.32 o
 -11  11   7       41.29       68.05     31.21 o
 -10  11   7        3.84       25.74     31.37 o
  -9  11   7      940.56      980.36     77.63 o
  -7  11   7      550.45      499.37     31.53 o
  -6  11   7      462.40      515.05     89.10 o
  -5  11   7     1697.99     1719.05     34.75 o
  -4  11   7      348.69      297.93     27.26 o
  -3  11   7     1344.25     1246.58     21.36 o
  -2  11   7     1411.45     1444.11     30.10 o
  -1  11   7     3548.45     3383.58     37.45 o
   1  11   7      360.24      310.14     18.73 o
   2  11   7     1381.29     1417.93     47.93 o
   3  11   7      787.01      789.01     27.14 o
   4  11   7      315.78      313.85     25.02 o
   5  11   7     1312.58     1315.32     32.77 o
   6  11   7     1005.53     1130.05     34.30 o
   7  11   7      433.73      451.58     32.44 o
   8  11   7       32.31       20.81     37.54 o
   9  11   7      198.08      234.31     47.32 o
  10  11   7      367.86      478.64     51.28 o
 -11  12   7       73.19      100.97     32.21 o
 -10  12   7       55.29       67.62     32.09 o
  -9  12   7        7.86        3.11     49.35 o
  -8  12   7        6.23       -3.11     28.34 o
  -7  12   7      441.77      444.12     33.73 o
  -6  12   7      154.18      121.50     32.14 o
  -5  12   7      747.35      713.08     51.18 o
  -4  12   7      269.79      283.91     27.41 o
  -3  12   7     1228.34     1100.76     31.63 o
  -2  12   7       15.25       16.87     17.03 o
  -1  12   7     2588.79     2563.26     28.84 o
   0  12   7       88.93       80.14     31.58 o
   1  12   7     2673.00     2637.15     50.35 o
   2  12   7      190.21      153.71     30.94 o
   3  12   7     1782.90     1759.75     30.68 o
   4  12   7      335.43      344.87     26.51 o
   5  12   7     1315.31     1327.47     47.23 o
   6  12   7        2.12       49.26     33.04 o
   7  12   7      689.57      713.82     34.98 o
   8  12   7       95.08      238.02     70.03 o
   9  12   7      497.63      536.13     52.31 o
 -10  13   7       19.09       72.29     34.21 o
  -9  13   7      596.30      587.26     34.17 o
  -8  13   7       48.13       83.49     31.18 o
  -7  13   7       32.33       26.92     33.04 o
  -6  13   7       84.70      152.81     34.02 o
  -5  13   7     1683.64     1720.59     42.42 o
  -4  13   7      382.48      410.23     28.15 o
  -3  13   7      300.63      257.25     26.25 o
  -2  13   7        1.73       37.26     24.92 o
  -1  13   7     1695.71     1622.52     35.56 o
   1  13   7      136.60      115.67     30.95 o
   2  13   7       52.34       73.62     25.89 o
   3  13   7     1875.77     1925.94     57.29 o
   4  13   7       29.36       13.95     41.94 o
   5  13   7      305.79      297.21     29.23 o
   6  13   7      137.74      198.75     29.42 o
   7  13   7      281.16      278.62     32.45 o
   8  13   7        7.38       72.40     85.74 o
  -9  14   7       21.74       84.82     57.48 o
  -8  14   7       33.96      153.57     78.25 o
  -7  14   7     1017.58     1173.69     63.69 o
  -6  14   7       92.06       87.84     46.05 o
  -5  14   7       31.06       14.65     27.91 o
  -4  14   7      119.53      211.41     44.30 o
  -3  14   7     1141.29     1164.81     35.44 o
  -2  14   7       70.61       24.60     27.03 o
  -1  14   7      650.64      590.81     47.43 o
   0  14   7        5.94       20.05     24.95 o
   1  14   7      695.60      679.33     36.85 o
   2  14   7        5.06       11.18     24.57 o
   3  14   7      279.29      251.42     48.80 o
   4  14   7       12.20       38.61     48.07 o
   5  14   7      169.51      199.33     51.46 o
   6  14   7       18.55       64.91     51.13 o
   7  14   7      138.30      166.81     56.29 o
  -8  15   7       59.08       93.08     45.40 o
  -7  15   7       64.96       79.13     40.16 o
  -6  15   7       43.46       49.04     41.51 o
  -5  15   7      110.61      123.23     78.51 o
  -4  15   7        1.32       29.48     48.82 o
  -3  15   7      452.86      474.97     50.20 o
  -2  15   7      104.53      138.09     44.72 o
  -1  15   7      142.64      107.39     49.56 o
   0  15   7       67.29       68.16     45.92 o
   2  15   7      240.85      295.94     48.67 o
   3  15   7      534.40      514.79     57.01 o
   4  15   7       30.47       55.43     50.58 o
   5  15   7      163.71      232.70     49.55 o
   6  15   7       90.28      237.07     57.89 o
  -6  16   7        0.00       48.64     48.74 o
  -5  16   7       24.58       54.22     54.18 o
  -4  16   7      203.87      233.20     80.37 o
  -3  16   7      135.67      181.95     52.85 o
  -2  16   7       46.13       17.64     41.59 o
  -1  16   7      224.65      300.43     53.00 o
   0  16   7       29.15       -0.43     52.30 o
   1  16   7       64.27       63.13     52.79 o
   3  16   7       77.03       91.66     55.92 o
   4  16   7      503.87      519.10     55.77 o
  -1  17   7      152.84      165.21     49.90 o
 -14   0   8      438.77      411.09     41.14 o
 -12   0   8       58.07       37.74     27.35 o
 -10   0   8      692.04      600.95     26.86 o
  -8   0   8      248.70      259.42     33.37 o
  -6   0   8     2879.36     2878.68     33.45 o
  -4   0   8     4899.68     5183.39     45.20 o
  -2   0   8     6949.83     6918.79     47.49 o
   4   0   8    13040.12    12120.40    170.19 o
   6   0   8      851.57      845.96     37.90 o
   8   0   8     2342.32     2385.13     30.43 o
  10   0   8      544.26      476.75     23.82 o
  12   0   8     1171.10     1222.44     30.74 o
 -15   1   8       68.38       66.25     23.14 o
 -14   1   8      275.57      341.13     23.98 o
 -13   1   8       93.47      125.29     21.80 o
 -12   1   8     2817.55     2745.61     30.63 o
 -11   1   8      202.45      192.90     18.32 o
 -10   1   8     1972.39     1989.16     29.46 o
  -9   1   8       46.80       55.80     17.03 o
  -8   1   8     1943.96     1843.24     43.02 o
  -7   1   8      332.97      401.53     24.80 o
  -6   1   8     3500.39     3267.49     30.43 o
  -5   1   8      508.12      551.38     13.79 o
  -4   1   8      230.01      223.63     18.53 o
  -3   1   8       99.49       96.02     12.72 o
  -2   1   8     8674.43     9481.46    100.64 o
  -1   1   8     4524.60     5190.82     30.71 o
   0   1   8     1709.93     1777.75     14.88 o
   6   1   8     5043.58     4845.65     30.62 o
   7   1   8      918.06      900.40     17.21 o
   8   1   8       94.12       73.85     14.63 o
   9   1   8       62.01       64.47     15.41 o
  10   1   8      780.72      840.95     19.89 o
  11   1   8      136.09      171.09     17.91 o
  12   1   8        6.89       14.82     20.52 o
  13   1   8       30.01       59.30     26.17 o
 -15   2   8      284.12      345.47     26.07 o
 -14   2   8      778.88      713.84     25.73 o
 -13   2   8        4.01       37.19     19.85 o
 -12   2   8     2055.91     2085.99     28.76 o
 -11   2   8     2382.58     2463.94     50.17 o
 -10   2   8     1334.31     1308.05     26.01 o
  -9   2   8       15.90       25.80     21.12 o
  -8   2   8     3225.38     2942.74     28.44 o
  -7   2   8     1313.14     1328.09     14.47 o
  -6   2   8     2764.70     2588.72     47.90 o
  -5   2   8      552.97      559.89     12.54 o
  -4   2   8    22976.98    24081.62    134.12 o
  -3   2   8     7148.76     7033.59     29.46 o
  -2   2   8    11450.76    11346.61    248.94 o
  -1   2   8     1624.64     1856.31     31.53 o
   0   2   8    13273.34    13649.67    168.96 o
   1   2   8     1877.88     1850.10     16.23 o
   2   2   8     7630.30     7852.14    125.54 o
   3   2   8      320.66      353.79     21.33 o
   5   2   8     4358.61     4478.37     54.33 o
   6   2   8      375.81      333.70     14.90 o
   7   2   8      527.23      514.20     16.20 o
   8   2   8      823.56      837.42     18.03 o
   9   2   8       29.13       36.66     15.62 o
  10   2   8      297.25      270.63     17.15 o
  11   2   8       49.37       53.71     17.16 o
  12   2   8      719.44      707.69     24.78 o
  13   2   8       32.80       38.70     22.54 o
 -15   3   8       36.84       50.66     23.55 o
 -14   3   8        9.39       27.01     21.12 o
 -13   3   8     1139.61     1104.87     30.24 o
 -12   3   8      836.56      867.09     23.87 o
 -11   3   8      135.67      136.87     18.15 o
 -10   3   8      851.90      869.86     23.84 o
  -9   3   8     6527.44     6466.62     42.49 o
  -8   3   8      771.28      769.93     17.03 o
  -7   3   8      365.84      374.82     20.37 o
  -6   3   8     3838.45     4111.62     37.28 o
  -5   3   8    17144.18    17811.16    327.69 o
  -4   3   8     7777.07     7569.95     35.22 o
  -3   3   8     1274.59     1226.59     13.03 o
  -2   3   8     1849.47     1668.67     13.86 o
  -1   3   8     7427.40     7458.75     50.90 o
   0   3   8     3683.01     4230.35     24.13 o
   1   3   8     3721.92     4066.88     41.71 o
   2   3   8     5985.89     5830.35     59.98 o
   3   3   8     2668.14     2828.21     20.42 o
   4   3   8      149.73      108.50     25.55 o
   5   3   8      267.59      240.37     31.02 o
   6   3   8     2741.74     2768.86     49.23 o
   7   3   8      648.88      657.31     16.33 o
   8   3   8      350.92      359.85     16.67 o
   9   3   8       98.99       80.21     15.57 o
  10   3   8     1389.99     1397.44     25.68 o
  11   3   8      614.92      589.37     20.54 o
  12   3   8       88.37       85.49     20.92 o
  13   3   8       82.29       94.26     23.06 o
 -15   4   8      312.75      315.62     27.51 o
 -14   4   8      392.27      382.48     23.46 o
 -13   4   8      205.94      201.51     20.85 o
 -12   4   8      245.45      244.80     20.56 o
 -11   4   8     1200.46     1153.46     26.83 o
 -10   4   8       72.25       58.79     18.70 o
  -9   4   8      856.93      882.41     23.78 o
  -8   4   8      169.32      166.20     13.94 o
  -7   4   8     2674.16     2554.97     27.32 o
  -6   4   8     1347.86     1446.64     23.41 o
  -5   4   8      913.06     1029.37     10.86 o
  -4   4   8      607.14      589.96     13.27 o
  -3   4   8     2235.30     2155.43     18.92 o
  -2   4   8       19.79       10.27      3.68 o
  -1   4   8     3988.21     4209.35     18.81 o
   0   4   8     3841.81     3736.94     28.14 o
   1   4   8    11781.69    11587.35     42.94 o
   2   4   8     2540.53     2619.19     20.68 o
   3   4   8     2298.07     2321.08     23.37 o
   4   4   8     5690.38     5969.73     36.63 o
   5   4   8     8813.21     8753.99     53.88 o
   6   4   8      821.12      769.83     54.09 o
   7   4   8      464.37      468.76     22.06 o
   8   4   8      679.30      722.96     22.32 o
   9   4   8     3823.56     3645.10     37.10 o
  10   4   8      153.68      178.96     20.12 o
  11   4   8        4.17       31.09     23.64 o
  12   4   8      412.66      426.83     28.76 o
  13   4   8      410.85      403.46     32.58 o
 -15   5   8      125.12      176.51     35.21 o
 -14   5   8      142.48      157.80     36.29 o
 -13   5   8     1394.70     1335.51     36.85 o
 -12   5   8      389.15      398.40     20.43 o
 -11   5   8      205.42      183.92     19.96 o
 -10   5   8      301.85      305.62     23.29 o
  -9   5   8     1185.04     1299.83     30.52 o
  -8   5   8     2082.46     1886.96     20.30 o
  -7   5   8       24.63       15.86     13.11 o
  -6   5   8      936.72      925.59     16.79 o
  -5   5   8     9603.33     9797.71    100.91 o
  -4   5   8    12626.61    12793.25    124.16 o
  -3   5   8     1379.25     1488.53     23.18 o
  -2   5   8        0.66       18.49      4.63 o
  -1   5   8     8009.83     7898.95     44.60 o
   0   5   8     1962.34     1887.57     20.98 o
   1   5   8        0.25        7.79      5.32 o
   2   5   8     3724.16     3971.62     20.45 o
   3   5   8    10483.08    10996.99     40.95 o
   4   5   8     1074.17     1182.65     19.15 o
   5   5   8      400.12      393.54     18.45 o
   6   5   8        6.81       -1.90     23.25 o
   7   5   8      845.11      842.01     30.68 o
   8   5   8       57.33       29.06     34.12 o
   9   5   8       33.45       71.50     25.48 o
  10   5   8      207.24      240.81     28.13 o
  11   5   8     1194.85     1168.55     32.96 o
  12   5   8        2.73       19.76     35.69 o
  13   5   8      131.74      139.57     28.30 o
 -14   6   8        0.18       31.80     35.39 o
 -13   6   8        2.10        9.30     40.16 o
 -12   6   8        1.04       83.59     39.18 o
 -11   6   8     3704.99     3639.28     41.57 o
 -10   6   8        0.73       46.96     24.66 o
  -9   6   8      429.10      391.90     15.50 o
  -8   6   8       65.57       63.32     12.41 o
  -7   6   8     3874.74     3751.69     33.08 o
  -6   6   8        3.07        0.61      8.33 o
  -5   6   8      290.54      271.95     11.96 o
  -4   6   8       77.60       74.56      7.41 o
  -3   6   8    15973.65    16378.84    225.91 o
  -1   6   8       48.09       70.77     12.57 o
   0   6   8        6.05       16.22      9.35 o
   1   6   8    15160.65    16175.67     56.34 o
   2   6   8      432.06      402.72     17.55 o
   3   6   8     1108.15     1154.70     22.81 o
   4   6   8      651.15      709.81     52.32 o
   5   6   8     3301.35     3169.34     34.67 o
   7   6   8      217.39      176.82     37.29 o
   8   6   8      394.73      366.38     40.76 o
   9   6   8     1344.44     1399.14     38.83 o
  10   6   8        9.09       18.68     44.17 o
  11   6   8      200.93      233.28     30.61 o
  12   6   8      133.18      158.16     29.92 o
 -14   7   8       51.87       21.60     35.53 o
 -13   7   8      716.95      711.14     52.27 o
 -12   7   8       55.09       60.52     30.94 o
 -11   7   8       22.58       27.67     36.55 o
 -10   7   8      593.49      598.28     33.35 o
  -9   7   8     1499.67     1548.33     50.86 o
  -8   7   8      940.36      859.47     30.82 o
  -7   7   8        1.10        0.50     35.81 o
  -6   7   8        0.64       17.12     12.36 o
  -5   7   8     2758.49     2423.93     85.78 o
  -4   7   8      379.03      441.37     21.80 o
  -2   7   8       11.43        5.93     12.97 o
  -1   7   8     6110.80     5864.96     42.61 o
   0   7   8      645.51      708.97     14.32 o
   1   7   8      211.57      179.01     13.84 o
   2   7   8      280.49      307.63     23.10 o
   3   7   8     8081.37     8397.91    123.38 o
   4   7   8       37.96       50.13     19.48 o
   5   7   8      884.33      887.65     26.12 o
   6   7   8       48.38       87.19     22.88 o
   7   7   8     1344.05     1399.33     47.43 o
   8   7   8        0.36       22.17     36.52 o
   9   7   8      247.54      240.16     38.93 o
  10   7   8        0.05       17.93     31.48 o
  11   7   8      805.38      859.07     45.24 o
  12   7   8       52.75       73.80     47.85 o
 -14   8   8       83.76      101.28     38.16 o
 -13   8   8      119.37      111.46     35.91 o
 -11   8   8      360.32      409.44     32.21 o
 -10   8   8      161.56      183.48     42.43 o
  -9   8   8       45.98       16.16     35.03 o
  -8   8   8       62.00       30.21     26.34 o
  -7   8   8      219.47      181.64     38.14 o
  -6   8   8       13.97       54.64     58.51 o
  -5   8   8       16.78       26.73     12.54 o
  -4   8   8      899.24      877.67     42.94 o
  -3   8   8     4864.00     4629.84     41.54 o
  -2   8   8       55.34       52.57     11.67 o
  -1   8   8      737.70      726.73     12.48 o
   0   8   8     1018.36      917.35     33.28 o
   1   8   8     4509.60     4577.25     40.56 o
   2   8   8       39.13       38.30     19.58 o
   3   8   8      264.79      237.66     22.92 o
   4   8   8      844.25      758.08     38.20 o
   5   8   8     1979.78     2051.35     41.84 o
   6   8   8       96.32      106.56     25.99 o
   7   8   8      292.92      305.84     40.32 o
   8   8   8      164.27      219.20     42.13 o
   9   8   8     1170.09     1266.91     51.13 o
  10   8   8        7.41       10.31     44.19 o
  11   8   8       34.93       55.26     32.50 o
  12   8   8      140.27      116.73     39.08 o
 -13   9   8      866.59      936.57     99.84 o
 -12   9   8      124.36       97.44     44.09 o
 -11   9   8       34.76       12.64     39.73 o
 -10   9   8       16.03       41.18     28.73 o
  -9   9   8     1630.18     1654.71     40.22 o
  -8   9   8      638.41      609.29     29.82 o
  -7   9   8       89.88       67.86     39.70 o
  -6   9   8      173.82      211.95     33.99 o
  -5   9   8     3245.76     3262.35    103.77 o
  -4   9   8      503.28      523.80     42.32 o
  -3   9   8     1773.68     1745.96     31.87 o
  -2   9   8      265.42      284.93     13.63 o
  -1   9   8     1090.13     1001.89     16.09 o
   0   9   8       43.13       49.30     10.90 o
   1   9   8      342.88      309.62     21.00 o
   2   9   8     1248.15     1246.24     30.12 o
   3   9   8     2001.42     1965.49     49.92 o
   4   9   8      104.24      107.74     21.49 o
   5   9   8      178.07      181.60     48.50 o
   6   9   8     1055.01      963.93     39.27 o
   7   9   8       70.10      124.73     68.76 o
   8   9   8       67.26       14.92     37.59 o
   9   9   8      187.03      202.57     40.93 o
  10   9   8      164.67      136.94     49.59 o
  11   9   8      356.38      380.57     37.92 o
 -13  10   8        1.48       16.75     35.52 o
 -12  10   8      244.70      246.28     45.92 o
 -11  10   8      347.89      441.09     36.10 o
 -10  10   8      582.97      581.49     35.60 o
  -9  10   8        9.67       -1.53     38.34 o
  -8  10   8      621.01      621.84     47.63 o
  -7  10   8      420.58      438.95     46.91 o
  -6  10   8     1543.71     1484.29     76.05 o
  -5  10   8        0.82       10.21     23.28 o
  -4  10   8      447.16      463.29     28.68 o
  -3  10   8     2740.68     2691.70     37.84 o
  -2  10   8      571.55      599.74     22.96 o
  -1  10   8      379.61      358.26     24.05 o
   0  10   8      475.56      507.41     13.61 o
   1  10   8     2152.75     2080.02     78.42 o
   2  10   8      351.96      292.27     24.09 o
   3  10   8      132.44       88.12     21.01 o
   4  10   8     1216.96     1133.73     29.70 o
   5  10   8      648.75      692.75     56.61 o
   6  10   8      272.97      261.96     27.26 o
   7  10   8       92.49       85.33     27.35 o
   8  10   8      312.64      341.40     42.63 o
   9  10   8      286.68      305.91     47.28 o
  10  10   8       29.60       22.97     43.50 o
 -12  11   8      359.79      483.40     50.11 o
 -11  11   8        7.39       14.65     32.75 o
 -10  11   8      405.72      360.84     34.56 o
  -9  11   8       28.47       58.72     31.28 o
  -8  11   8      676.62      679.55     34.29 o
  -7  11   8        4.47      100.91     46.15 o
  -6  11   8     1257.46     1222.31     39.45 o
  -5  11   8       31.93       92.66     26.17 o
  -4  11   8      410.31      380.05     26.73 o
  -3  11   8      212.71      193.23     24.99 o
  -2  11   8     1531.94     1570.82     33.30 o
  -1  11   8      562.65      555.81     18.05 o
   0  11   8      227.13      189.53     32.68 o
   1  11   8      699.00      698.81     20.36 o
   2  11   8     3192.17     3035.56     89.51 o
   3  11   8     2538.57     2494.78     53.82 o
   4  11   8      605.89      582.79     27.59 o
   5  11   8      331.12      355.11     27.18 o
   6  11   8      967.91     1026.75     33.11 o
   7  11   8      794.47      860.85     34.55 o
   8  11   8      185.73      184.39     40.74 o
   9  11   8        2.39       26.01     44.14 o
  10  11   8      316.08      338.46     52.43 o
 -11  12   8       57.56       83.71     35.09 o
 -10  12   8       95.43      130.35     33.00 o
  -8  12   8       85.27       49.79     27.96 o
  -7  12   8       48.08       60.64     31.28 o
  -6  12   8      470.99      451.12     65.83 o
  -5  12   8      132.52      135.56     27.37 o
  -4  12   8     1048.94      964.26     32.37 o
  -3  12   8      152.25      133.97     25.00 o
  -2  12   8      851.11      832.56     30.51 o
  -1  12   8      260.59      304.69     27.13 o
   0  12   8     2225.44     2217.83     45.76 o
   1  12   8       83.94       94.03     32.60 o
   2  12   8     1182.32     1203.28     41.38 o
   3  12   8        0.04       19.46     20.08 o
   4  12   8     2092.07     2057.71     36.71 o
   5  12   8       54.60      147.46     26.43 o
   6  12   8      438.19      491.31     30.94 o
   7  12   8       21.16       61.54     54.23 o
   8  12   8      886.25      938.62     51.25 o
   9  12   8       27.31      111.76     46.25 o
 -10  13   8      256.09      258.46     33.61 o
  -9  13   8       71.88      129.28     33.52 o
  -8  13   8      687.78      732.43     61.59 o
  -7  13   8       15.68       22.11     31.30 o
  -6  13   8      329.22      335.62     32.30 o
  -5  13   8       48.48      160.22     39.73 o
  -4  13   8     1442.06     1420.50     35.54 o
  -3  13   8      114.75      104.07     25.09 o
  -2  13   8      750.35      722.16     29.86 o
  -1  13   8       35.46       71.05     24.81 o
   0  13   8     1337.57     1218.65     33.03 o
   2  13   8      668.59      648.81     29.86 o
   3  13   8       24.57       64.26     25.94 o
   4  13   8      252.19      256.06     28.63 o
   5  13   8        1.25        9.83     44.35 o
   6  13   8      371.72      400.49     30.29 o
   7  13   8       55.90       74.40     30.91 o
   8  13   8       45.41       96.78     92.52 o
  -9  14   8       25.64        6.52     47.58 o
  -8  14   8      154.78      145.71     33.69 o
  -7  14   8       40.46      133.21    114.48 o
  -6  14   8      502.45      477.19     36.11 o
  -5  14   8       49.94       39.46     30.19 o
  -4  14   8      531.28      503.70     31.63 o
  -3  14   8       65.34      109.80     37.98 o
  -2  14   8      414.71      417.71     38.67 o
  -1  14   8       59.45       21.02     26.07 o
   0  14   8      647.07      683.69     33.67 o
   1  14   8        1.13       11.24     31.40 o
   2  14   8      198.69      171.12     26.42 o
   3  14   8        1.65       -1.28     42.00 o
   4  14   8      641.96      642.41     51.15 o
   5  14   8       26.73       68.35     45.43 o
   6  14   8       87.14      124.22     47.46 o
   7  14   8        0.37       -7.29     51.31 o
  -7  15   8        8.39       52.22     53.32 o
  -6  15   8       57.51       50.53     38.06 o
  -5  15   8      288.21      290.45     84.22 o
  -4  15   8        4.48       34.37     49.05 o
  -3  15   8        2.43       42.89     45.04 o
  -2  15   8      629.65      640.59     33.22 o
  -1  15   8      116.95       87.60     47.93 o
   0  15   8       47.99       25.38     50.17 o
   2  15   8      496.64      497.89     53.77 o
   3  15   8      109.59       87.05     49.36 o
   4  15   8       45.96       57.32     53.01 o
   5  15   8       10.38      103.78     50.21 o
  -5  16   8        0.15       74.10     51.46 o
  -4  16   8      103.37      109.00     93.24 o
  -3  16   8      179.77      238.62     54.41 o
  -2  16   8       59.56       60.06     44.10 o
  -1  16   8       31.54       54.84     48.99 o
   0  16   8      233.67      179.41     54.13 o
   1  16   8       45.89       -9.39     53.34 o
   3  16   8       29.27       -0.87     51.00 o
 -15   0   9       30.33       61.33     42.59 o
 -13   0   9      629.14      585.78     38.95 o
 -11   0   9      335.68      281.88     25.46 o
  -9   0   9      509.80      432.19     35.86 o
  -7   0   9     8402.02     8405.85     57.96 o
  -5   0   9     1430.77     1532.72     32.77 o
  -3   0   9    19470.38    19991.78    307.92 o
   7   0   9        9.94       17.94     22.00 o
   9   0   9     1948.83     1918.75     33.92 o
  11   0   9        0.14       19.00     28.84 o
  13   0   9      982.05      948.83     54.77 o
 -15   1   9      107.15       85.45     23.93 o
 -14   1   9      255.57      257.80     22.48 o
 -13   1   9      708.85      722.84     24.48 o
 -12   1   9       30.18       77.35     18.80 o
 -11   1   9     1594.90     1592.38     25.82 o
 -10   1   9      334.30      286.71     21.43 o
  -9   1   9     4091.20     4215.77     35.03 o
  -8   1   9        2.37        5.56     22.13 o
  -7   1   9     1006.75      960.76     29.41 o
  -6   1   9      646.43      642.62     15.32 o
  -5   1   9    12286.18    13037.54     54.63 o
  -4   1   9      543.53      544.79     22.43 o
  -3   1   9     9435.67     9820.02     93.76 o
  -2   1   9      213.15      195.73     13.03 o
  -1   1   9     1850.69     1656.18     20.72 o
   0   1   9      857.06      970.52     12.17 o
   4   1   9     1694.49     1695.73     19.07 o
   5   1   9       14.93       36.50     22.13 o
   6   1   9     2340.59     2335.00     22.04 o
   7   1   9     1829.73     1828.85     21.34 o
   8   1   9      220.01      220.34     16.40 o
   9   1   9      183.71      159.20     16.57 o
  10   1   9      129.49      159.92     17.00 o
  11   1   9     1224.95     1229.08     23.41 o
  12   1   9      146.04      155.11     19.37 o
  13   1   9       21.01       77.27     27.23 o
 -15   2   9      286.58      294.36     23.95 o
 -14   2   9       80.38      110.10     21.45 o
 -13   2   9      411.44      426.14     22.40 o
 -12   2   9      178.63      173.36     19.43 o
 -11   2   9     3751.35     3613.02     33.29 o
 -10   2   9     3798.67     3612.91     35.21 o
  -9   2   9      754.41      727.99     44.91 o
  -8   2   9       66.43       72.08      8.75 o
  -7   2   9     7924.25     7416.83     34.86 o
  -6   2   9     2188.75     1846.86    203.38 o
  -5   2   9     2561.31     2528.96     19.25 o
  -4   2   9      339.66      336.78     13.69 o
  -3   2   9    11707.14    11169.06     38.81 o
  -2   2   9     1683.72     1607.42     18.51 o
  -1   2   9     4074.86     3793.63     39.99 o
   1   2   9     2654.94     2133.34     16.44 o
   2   2   9      273.70      384.15     11.63 o
   4   2   9      417.52      424.96     25.80 o
   5   2   9     3283.65     3064.94     82.40 o
   6   2   9      358.08      375.89     14.11 o
   7   2   9      158.85      150.07     15.96 o
   8   2   9     1185.12     1085.76     20.34 o
   9   2   9     1318.45     1269.83     21.29 o
  10   2   9       36.30       44.29     17.30 o
  11   2   9        3.54       15.64     19.50 o
  12   2   9      221.34      224.61     23.18 o
  13   2   9      342.44      339.20     25.38 o
 -15   3   9      222.77      227.85     23.93 o
 -14   3   9       21.00       19.45     21.66 o
 -13   3   9      359.48      370.58     27.22 o
 -12   3   9     1249.56     1245.70     33.92 o
 -11   3   9      426.69      461.37     22.39 o
 -10   3   9      106.31      151.44     18.66 o
  -9   3   9     1919.88     1914.26     29.09 o
  -8   3   9     2310.82     2419.75     22.50 o
  -7   3   9     1938.89     1875.81     31.33 o
  -5   3   9     4198.54     4350.65     25.91 o
  -4   3   9     5219.49     5302.62     26.74 o
  -3   3   9     1156.60     1256.21     25.13 o
  -2   3   9      254.48      308.08     12.36 o
  -1   3   9     5322.29     5123.27     29.30 o
   0   3   9     3472.98     3341.11     45.00 o
   1   3   9     1687.87     1928.40     28.18 o
   2   3   9     1317.49     1304.21     20.64 o
   3   3   9     2541.08     2723.26     22.88 o
   4   3   9     1407.79     1354.08     36.81 o
   5   3   9      255.40      285.74     23.77 o
   6   3   9      368.51      334.21     16.78 o
   7   3   9     2584.02     2582.20     27.07 o
   8   3   9       37.91       59.89     14.72 o
   9   3   9       60.50       67.85     16.61 o
  10   3   9      297.32      269.00     17.83 o
  11   3   9      939.08      906.76     21.74 o
  12   3   9      154.03      196.73     22.05 o
  13   3   9       14.96       29.22     24.24 o
 -15   4   9       10.10       28.02     36.61 o
 -14   4   9      376.41      368.08     23.24 o
 -13   4   9      116.92      141.21     22.96 o
 -12   4   9        5.17       14.69     18.79 o
 -11   4   9     1580.77     1499.02     28.66 o
 -10   4   9     1178.03     1095.71     34.68 o
  -9   4   9       94.48      102.89     19.80 o
  -8   4   9      231.52      237.69     13.76 o
  -7   4   9     2180.50     2247.59     25.78 o
  -6   4   9     3955.74     4023.92     34.28 o
  -5   4   9     5546.98     5710.05     28.60 o
  -4   4   9     5993.18     5956.92     30.19 o
  -3   4   9     1336.93     1262.44     12.62 o
  -2   4   9     2976.92     3087.05     31.71 o
  -1   4   9      707.99      841.86     17.47 o
   0   4   9     5043.40     5148.71     29.07 o
   1   4   9     1014.74      812.16     27.17 o
   2   4   9     8469.71     8838.78     32.97 o
   3   4   9     1887.32     1955.09     25.08 o
   4   4   9     1820.41     1543.67     19.54 o
   5   4   9     2511.70     2391.47     32.05 o
   6   4   9     2862.97     2696.65     30.77 o
   7   4   9      270.32      270.16     24.14 o
   8   4   9      868.45      896.70     22.41 o
   9   4   9     1990.87     1946.03     28.04 o
  10   4   9     1072.18     1035.84     24.50 o
  11   4   9        3.41        6.55     24.57 o
  12   4   9      392.02      471.35     31.15 o
  13   4   9      342.13      425.07     33.27 o
 -15   5   9       23.29       48.81     34.11 o
 -14   5   9       58.27       44.93     34.68 o
 -13   5   9      421.79      407.66     26.15 o
 -12   5   9     1762.67     1709.74     26.88 o
 -11   5   9      189.15      186.26     19.78 o
 -10   5   9      238.20      248.86     30.24 o
  -9   5   9      994.65      959.49     24.07 o
  -8   5   9     3702.98     3793.94     26.08 o
  -7   5   9     1128.56     1090.38     19.46 o
  -6   5   9     2677.40     2794.44     40.19 o
  -5   5   9     3437.41     3443.11     31.95 o
  -4   5   9    14740.67    15021.92     59.07 o
  -3   5   9     7253.37     7703.81     64.24 o
  -2   5   9      370.65      386.18     11.14 o
  -1   5   9      364.13      461.83      6.57 o
   0   5   9     9745.47     9694.22    113.86 o
   1   5   9      990.46     1107.73     11.09 o
   2   5   9     3600.67     3603.40     30.48 o
   3   5   9      295.93      324.63     14.63 o
   4   5   9     5325.28     5377.23     48.08 o
   5   5   9       92.57       97.08     26.24 o
   6   5   9     2038.14     1980.20     34.68 o
   7   5   9        0.94       34.89     35.70 o
   8   5   9     1022.70      958.67     31.18 o
   9   5   9      270.55      220.69     31.25 o
  10   5   9      356.51      382.10     27.58 o
  11   5   9       76.28       63.03     28.10 o
  12   5   9      365.08      348.10     30.57 o
 -14   6   9      551.46      564.78     40.29 o
 -13   6   9        5.95        2.90     28.35 o
 -12   6   9       91.35       96.96     39.99 o
 -11   6   9       41.91      109.01     26.36 o
 -10   6   9     2990.87     3031.87     77.52 o
  -9   6   9       11.67       19.50     13.45 o
  -8   6   9       12.62        9.01     12.46 o
  -7   6   9       31.34       31.77     12.15 o
  -6   6   9     4859.59     4574.57     52.80 o
  -5   6   9       14.28        7.80     10.98 o
  -4   6   9     1268.83     1191.68     16.01 o
  -3   6   9        1.53        1.36     12.58 o
  -2   6   9     4067.24     3995.98     22.38 o
  -1   6   9      118.56      136.29     18.54 o
   0   6   9      727.33      752.26     28.91 o
   1   6   9       64.82       74.72     14.03 o
   2   6   9     6394.79     6259.72    133.46 o
   3   6   9      219.44      239.05     15.82 o
   4   6   9      940.48      992.44     20.42 o
   5   6   9      150.42      149.09     18.86 o
   6   6   9     1120.17     1040.56     29.92 o
   7   6   9      177.63      135.38     24.66 o
   8   6   9      330.38      333.47     29.03 o
   9   6   9      142.27      138.79     30.04 o
  10   6   9      343.49      283.02     30.12 o
  11   6   9        0.49       -4.17     32.66 o
  12   6   9      217.25      234.11     31.79 o
 -14   7   9       18.08       14.49     34.18 o
 -13   7   9       47.14       48.55     31.20 o
 -12   7   9      901.15      894.72     53.09 o
 -11   7   9        0.40       17.82     26.34 o
 -10   7   9       29.35       29.59     29.64 o
  -9   7   9       10.69       38.41     38.04 o
  -8   7   9      764.20      784.22     27.37 o
  -7   7   9      494.75      385.88     36.81 o
  -6   7   9      354.73      336.22     13.92 o
  -5   7   9      218.11      254.39     17.95 o
  -4   7   9     2570.25     2661.01     55.84 o
  -3   7   9      152.75      151.27     45.56 o
  -1   7   9        0.04        7.66     17.02 o
   0   7   9     1439.47     1391.87     17.96 o
   1   7   9       34.63       46.27     13.67 o
   2   7   9      979.01      943.73     21.12 o
   3   7   9       39.54       57.38     15.83 o
   4   7   9     3103.02     3061.82     28.91 o
   5   7   9      261.10      266.30     19.33 o
   6   7   9     3205.51     3132.77     32.86 o
   7   7   9      229.13      269.73     27.27 o
   8   7   9      529.46      600.75     32.10 o
   9   7   9        3.83       35.00     26.91 o
  10   7   9      593.09      583.76     33.07 o
  11   7   9       25.61       58.65     32.12 o
  12   7   9      380.49      404.61     34.04 o
 -14   8   9      390.68      350.20     38.33 o
 -13   8   9      136.93      125.43     37.39 o
 -12   8   9       67.29       30.65     46.13 o
 -11   8   9        5.60       -0.21     42.50 o
 -10   8   9      869.55      921.67     37.78 o
  -9   8   9       24.97       59.27     26.05 o
  -8   8   9       58.59       14.52     37.13 o
  -7   8   9       10.18       -0.89     33.05 o
  -6   8   9     1026.05      888.37     19.56 o
  -5   8   9       33.54       30.67     31.01 o
  -4   8   9      180.33      201.39     21.47 o
  -3   8   9      577.32      538.25     33.96 o
  -2   8   9     2448.73     2323.45     23.28 o
  -1   8   9       94.93       93.54     13.63 o
   0   8   9     1399.76     1367.76     16.42 o
   1   8   9      468.46      439.10     16.78 o
   2   8   9     2529.30     2551.08     29.00 o
   3   8   9      346.05      335.68     22.78 o
   4   8   9     1119.77     1177.02     27.35 o
   5   8   9     2597.43     2648.14    117.34 o
   6   8   9     1234.20     1201.81     31.02 o
   7   8   9       42.23       58.94     36.36 o
   8   8   9     1238.94     1257.52     38.16 o
   9   8   9      340.83      375.40     32.66 o
  10   8   9      744.46      732.97     36.76 o
  11   8   9        6.95       22.47     34.99 o
 -13   9   9        9.06       59.08     34.73 o
 -12   9   9     1178.89     1130.93     56.61 o
 -11   9   9      234.09      213.94     33.28 o
 -10   9   9        0.53       -1.22     39.25 o
  -9   9   9      197.00      226.59     30.44 o
  -8   9   9     1596.26     1592.76     54.24 o
  -7   9   9      403.84      368.69     43.23 o
  -6   9   9       35.95       90.41     25.97 o
  -5   9   9      192.97      295.00     41.24 o
  -4   9   9     3348.38     3285.41     41.38 o
  -3   9   9      284.06      275.39     31.61 o
  -2   9   9       36.06       36.78     12.68 o
  -1   9   9     3678.25     3777.35     62.47 o
   0   9   9      853.41      794.80     20.36 o
   1   9   9       22.78       27.08     14.40 o
   2   9   9      106.10      105.27     17.30 o
   3   9   9     2104.64     2063.02     31.17 o
   4   9   9     1588.32     1502.79     30.11 o
   5   9   9       84.03      104.10     23.08 o
   6   9   9      436.03      438.39     34.60 o
   7   9   9      430.30      301.83     39.40 o
   8   9   9      377.98      408.44     43.75 o
   9   9   9       78.05       75.36     30.67 o
  10   9   9       44.15       42.87     32.77 o
  11   9   9      169.87      224.08     40.92 o
 -12  10   9       89.77      138.71     45.85 o
 -11  10   9      871.45      912.41     38.24 o
 -10  10   9      582.04      636.53     33.96 o
  -9  10   9      287.01      250.51     31.74 o
  -8  10   9      343.33      309.99     47.85 o
  -7  10   9      708.79      612.44     47.53 o
  -6  10   9      774.37      931.36     59.63 o
  -5  10   9      252.53      281.02     27.45 o
  -4  10   9      132.94      143.49     23.05 o
  -3  10   9     1335.41     1382.16     31.98 o
  -2  10   9      468.68      516.84     19.37 o
  -1  10   9       45.98       36.99     15.13 o
   0  10   9      108.13      118.82     10.99 o
   1  10   9     1223.58     1279.61     19.39 o
   2  10   9      997.47      994.96     30.47 o
   3  10   9     1241.16     1231.56     53.32 o
   4  10   9      233.71      228.11     22.91 o
   5  10   9      476.12      515.64     27.47 o
   6  10   9      195.86      228.44     36.11 o
   7  10   9       15.51       25.21     39.92 o
   8  10   9      275.03      272.48     40.81 o
   9  10   9      227.90      256.16     33.03 o
  10  10   9      161.12      139.91     35.29 o
 -12  11   9       18.49       94.44     35.61 o
 -11  11   9      138.50      177.47     47.09 o
 -10  11   9       59.73       50.30     29.48 o
  -9  11   9      820.29      801.62     35.78 o
  -8  11   9      249.32      199.52     48.31 o
  -7  11   9      425.90      417.55     68.58 o
  -6  11   9        3.92       52.39     28.84 o
  -5  11   9      494.50      591.54     39.99 o
  -4  11   9       27.28       12.12     22.61 o
  -2  11   9       65.69       63.50     23.43 o
  -1  11   9     2817.25     2687.02     27.29 o
   0  11   9      143.60      141.96     17.29 o
   1  11   9      220.76      219.68     20.58 o
   2  11   9      620.35      663.75     25.11 o
   3  11   9     1571.25     1592.88     30.93 o
   4  11   9      341.60      407.30     50.19 o
   5  11   9      109.91       98.85     25.32 o
   6  11   9      363.61      378.04     66.12 o
   7  11   9      947.31      992.63     35.57 o
   8  11   9      250.78      304.07     43.37 o
   9  11   9        0.53       31.54     43.03 o
 -11  12   9       19.22       34.08     32.44 o
 -10  12   9      110.45      156.69     32.82 o
  -9  12   9       79.60       74.88     39.11 o
  -7  12   9      405.20      413.82     48.77 o
  -6  12   9      139.64      154.04     30.49 o
  -5  12   9      111.89      132.96     27.62 o
  -4  12   9       11.75       11.82     25.54 o
  -3  12   9     1608.99     1457.66     36.13 o
  -2  12   9      728.90      736.56     29.43 o
   0  12   9      173.03      153.85     18.09 o
   1  12   9     2579.82     2573.01     34.87 o
   2  12   9     1079.88     1037.73     42.44 o
   3  12   9       29.65        9.75     33.26 o
   4  12   9        7.23       19.72     25.42 o
   5  12   9     2120.16     2027.75     38.59 o
   6  12   9       62.82      192.01     38.04 o
   7  12   9      142.02      167.58     39.94 o
   8  12   9        7.15       32.82     42.72 o
   9  12   9      878.62      980.16     56.23 o
 -10  13   9       12.34        5.28     43.20 o
  -9  13   9      333.80      349.28     34.88 o
  -8  13   9      257.82      269.94     47.14 o
  -7  13   9      195.20      240.95     52.74 o
  -6  13   9        4.25       -0.59     28.85 o
  -5  13   9     1000.55     1055.94     42.20 o
  -4  13   9       28.53       98.30     52.31 o
  -3  13   9      377.10      398.16     29.89 o
  -2  13   9       82.76       54.95     27.31 o
  -1  13   9      951.15      896.91     32.44 o
   0  13   9       55.75       64.24     26.23 o
   1  13   9      524.40      496.05     38.65 o
   3  13   9     2060.28     2011.42     63.36 o
   4  13   9       69.70       60.59     44.47 o
   5  13   9      171.98      154.31     43.77 o
   6  13   9        2.16       36.63     46.88 o
   7  13   9      384.55      483.01     52.64 o
   8  13   9       31.87       30.37     44.22 o
  -9  14   9      138.91      131.44     35.66 o
  -8  14   9       10.00       24.98     31.76 o
  -7  14   9      378.19      541.82    104.02 o
  -6  14   9      305.95      373.48     91.89 o
  -5  14   9      152.68      241.35     44.69 o
  -4  14   9        4.61       23.02     28.19 o
  -3  14   9     1207.09     1231.53     42.19 o
  -2  14   9      240.90      228.91     30.13 o
  -1  14   9      108.32       67.10     28.21 o
   0  14   9        3.58       -6.38     33.43 o
   1  14   9      802.09      795.38     99.76 o
   2  14   9      116.02      125.71     27.56 o
   3  14   9       81.68       69.72     29.49 o
   4  14   9        8.78       28.46     27.50 o
   5  14   9      340.94      333.13     49.59 o
   6  14   9        9.93       81.37     49.65 o
  -7  15   9       11.51       82.94     47.24 o
  -6  15   9        8.19       45.79     55.07 o
  -5  15   9      108.55      115.03     54.38 o
  -4  15   9      107.27      111.15     30.77 o
  -3  15   9       33.91       47.56     28.53 o
  -2  15   9        6.44       22.05     29.61 o
  -1  15   9      302.61      293.81     29.68 o
   0  15   9      208.82      188.96     50.86 o
   2  15   9        3.56        3.23     51.34 o
   3  15   9      571.55      511.92     52.05 o
   4  15   9        3.70       61.55     50.47 o
   5  15   9        0.71       38.62     53.85 o
  -5  16   9       25.17       56.11     47.91 o
  -4  16   9       22.79       60.04     49.66 o
  -3  16   9      407.02      430.20     58.12 o
  -2  16   9        2.43       35.96     48.34 o
  -1  16   9       11.31       20.25     46.31 o
   0  16   9      200.63      185.29     49.52 o
   1  16   9      244.81      190.07     37.15 o
   2  16   9      103.69       30.93     36.06 o
 -14   0  10        1.29        0.70     38.77 o
 -12   0  10      626.21      559.73     32.65 o
 -10   0  10      165.24      175.56     33.99 o
  -8   0  10       97.37       97.27     17.95 o
  -6   0  10     4628.55     5004.34     33.74 o
  -4   0  10       36.89       69.60     18.54 o
  -2   0  10    11609.71    11720.45     53.70 o
   0   0  10     5376.95     6170.33     86.37 o
   4   0  10        0.29        0.26      7.62 o
   6   0  10     5913.71     5654.53     48.80 o
   8   0  10      484.64      484.23     54.93 o
  10   0  10     2200.27     2042.64     40.32 o
  12   0  10      178.33      274.34     32.21 o
 -15   1  10       10.60       31.19     25.46 o
 -14   1  10      196.12      160.45     20.79 o
 -13   1  10      201.83      165.33     21.22 o
 -12   1  10     1562.74     1568.62     32.38 o
 -11   1  10       84.84       99.50     21.81 o
 -10   1  10     1981.27     1949.82     43.68 o
  -9   1  10       57.56       43.63     20.75 o
  -8   1  10     2014.62     1928.14     31.17 o
  -7   1  10      287.95      313.11     27.97 o
  -6   1  10      589.19      634.77     26.14 o
  -5   1  10        2.55       11.55     14.10 o
  -4   1  10     2898.07     2585.78     35.09 o
  -3   1  10      527.50      488.91     15.60 o
  -2   1  10       43.25      105.49     13.82 o
  -1   1  10     2593.36     2665.46     24.25 o
   5   1  10      300.76      340.01     26.50 o
   6   1  10       61.75       93.19     15.95 o
   7   1  10     2635.14     2489.39     32.57 o
   8   1  10      912.49      931.29     24.15 o
   9   1  10       57.47       50.08     16.57 o
  10   1  10      127.89      134.80     17.67 o
  11   1  10      144.51      176.69     21.87 o
  12   1  10      483.78      478.48     24.51 o
  13   1  10       30.79       60.04     35.19 o
 -15   2  10      164.59      160.67     24.17 o
 -14   2  10      537.26      502.81     23.67 o
 -13   2  10      217.14      205.78     21.33 o
 -12   2  10       24.83       32.37     18.36 o
 -11   2  10      468.00      477.02     23.76 o
 -10   2  10     4455.53     4487.78     42.63 o
  -9   2  10      593.97      567.22     20.80 o
  -8   2  10      379.90      368.19     11.54 o
  -6   2  10    14772.91    14694.42    216.25 o
  -5   2  10     3508.34     3622.89     27.01 o
  -4   2  10      265.08      246.30     13.85 o
  -3   2  10     2153.12     2028.30     21.01 o
  -2   2  10     8963.55     8910.97     53.59 o
  -1   2  10     2078.82     2016.32     36.28 o
   1   2  10     3459.63     3780.83     20.23 o
   2   2  10     2848.08     2633.13     12.11 o
   5   2  10      357.44      304.62     19.57 o
   6   2  10     2761.43     2666.38     33.99 o
   7   2  10        0.38       21.25     16.99 o
   8   2  10       52.48       63.47     15.26 o
   9   2  10      559.94      526.39     18.46 o
  10   2  10      754.92      726.48     21.32 o
  11   2  10       93.45       99.10     18.84 o
  12   2  10       35.06       60.77     22.40 o
  13   2  10       78.13       96.03     24.91 o
 -15   3  10      155.63      177.84     24.58 o
 -14   3  10      307.24      332.72     22.52 o
 -13   3  10      400.06      357.99     21.41 o
 -12   3  10      637.08      652.11     22.42 o
 -11   3  10     3727.61     3583.49     36.70 o
 -10   3  10      124.85      153.59     21.76 o
  -9   3  10      129.41      199.61     18.82 o
  -8   3  10      459.98      442.20     17.81 o
  -5   3  10     3354.35     3644.49     26.24 o
  -4   3  10     1594.92     1694.61     16.10 o
  -3   3  10     4941.25     4757.88     32.23 o
  -2   3  10     2650.13     2674.84     25.23 o
  -1   3  10       12.95       -1.00     24.78 o
   0   3  10     1471.02     1296.05     20.79 o
   1   3  10       95.59       53.91     15.44 o
   2   3  10      107.73      113.25     13.64 o
   3   3  10     3108.55     3091.66     28.94 o
   4   3  10     6541.37     6740.19     63.66 o
   5   3  10      181.95      132.97     15.92 o
   6   3  10      436.82      423.36     18.17 o
   7   3  10     1772.11     1706.16     25.55 o
   8   3  10     2622.55     2453.68     29.32 o
   9   3  10      144.69      141.21     18.82 o
  10   3  10        1.76        3.81     25.28 o
  11   3  10      226.81      251.96     22.59 o
  12   3  10      422.68      444.46     29.71 o
  13   3  10        6.18       31.46     29.79 o
 -15   4  10       17.71       31.15     35.53 o
 -14   4  10      219.92      231.75     22.57 o
 -13   4  10      671.85      633.92     24.35 o
 -12   4  10      254.87      252.05     22.10 o
 -11   4  10      694.40      705.94     24.39 o
 -10   4  10      250.99      278.80     27.84 o
  -9   4  10     1632.69     1519.49     27.33 o
  -8   4  10      106.15       87.83     12.81 o
  -7   4  10      584.21      579.66     18.42 o
  -6   4  10     1320.32     1332.64     22.83 o
  -5   4  10     4001.64     4051.37     29.48 o
  -4   4  10      221.62      209.66     13.40 o
  -3   4  10     6481.67     6619.50     74.22 o
  -2   4  10     9279.89     9623.60     80.39 o
  -1   4  10     2105.01     2000.86     22.84 o
   0   4  10        6.60       22.25     12.36 o
   1   4  10     5427.45     5556.00     30.97 o
   2   4  10     4115.22     3896.91     28.36 o
   3   4  10     1302.79     1265.79     17.76 o
   4   4  10       12.71       32.36     14.85 o
   5   4  10     2130.52     2051.31     26.65 o
   6   4  10     3677.81     3462.00     46.77 o
   7   4  10      954.65      876.64     22.58 o
   8   4  10        6.18       22.56     21.70 o
   9   4  10      888.42      963.19     23.78 o
  10   4  10      512.28      506.00     23.71 o
  11   4  10      226.93      202.73     28.57 o
  12   4  10       19.39       56.22     30.30 o
 -15   5  10      455.79      536.55     42.83 o
 -14   5  10       39.19       37.82     25.16 o
 -13   5  10       56.06       73.12     25.95 o
 -12   5  10      564.31      539.44     24.40 o
 -11   5  10     2263.27     2196.45     26.77 o
 -10   5  10      148.11      124.99     21.46 o
  -9   5  10      487.84      538.97     16.45 o
  -8   5  10      739.07      720.02     17.14 o
  -7   5  10     3090.51     3149.01     24.52 o
  -6   5  10       76.07       81.20     15.14 o
  -5   5  10     4917.72     4889.19     52.54 o
  -4   5  10     6143.10     6100.12     82.32 o
  -3   5  10     3789.64     3823.90     39.49 o
  -2   5  10      407.22      418.15      8.00 o
  -1   5  10      667.54      642.46     23.80 o
   0   5  10       74.23       54.50     13.55 o
   1   5  10     1898.97     1809.95     17.50 o
   2   5  10      867.85      942.03     16.29 o
   3   5  10     5453.69     5326.25     30.55 o
   4   5  10      415.57      452.57     26.00 o
   5   5  10     1524.21     1506.54     29.76 o
   6   5  10        5.64       28.27     33.57 o
   7   5  10     2683.06     2691.53     41.91 o
   8   5  10      124.43      131.97     29.30 o
   9   5  10      292.19      296.71     25.48 o
  10   5  10        0.22        6.66     26.55 o
  11   5  10      673.24      621.36     30.06 o
  12   5  10        1.42       19.62     30.91 o
 -14   6  10        9.94       46.35     31.96 o
 -13   6  10      758.32      707.02     37.21 o
 -12   6  10        1.27       11.64     42.37 o
 -11   6  10      640.88      641.96     26.39 o
 -10   6  10       67.16      121.14     31.43 o
  -9   6  10     2937.37     2944.33     25.13 o
  -8   6  10      151.88      169.37     13.07 o
  -7   6  10      435.61      382.56     17.25 o
  -6   6  10        1.40        5.91     10.71 o
  -5   6  10     8659.66     8639.65     34.61 o
  -4   6  10      632.22      657.51     17.09 o
  -3   6  10     3070.42     2986.71     20.46 o
  -2   6  10       14.81       29.50      5.11 o
  -1   6  10     4329.78     4034.66     50.42 o
   0   6  10        4.17       22.56     19.48 o
   1   6  10     3549.49     3661.28     78.60 o
   2   6  10       71.85       81.63      9.19 o
   3   6  10     4157.11     3961.79     28.62 o
   4   6  10       57.49       80.47     16.54 o
   5   6  10       43.05       53.11     21.02 o
   6   6  10      273.56      267.41     26.57 o
   7   6  10      240.85      240.07     28.39 o
   8   6  10       20.10       13.64     24.52 o
   9   6  10      584.42      601.55     34.15 o
  10   6  10        2.37       13.18     44.96 o
  11   6  10       66.61       12.12     28.91 o
  12   6  10        1.25       31.81     36.11 o
 -14   7  10        0.47        1.58     33.38 o
 -13   7  10       46.08       21.53     34.64 o
 -12   7  10      364.11      342.60     49.83 o
 -11   7  10      712.90      774.36     34.02 o
 -10   7  10        6.15       15.03     25.03 o
  -9   7  10      134.69       91.60     20.69 o
  -8   7  10       55.97       53.89     22.62 o
  -7   7  10      196.91      189.35     24.35 o
  -6   7  10      667.39      598.62     16.92 o
  -5   7  10      303.90      282.63     13.56 o
  -4   7  10       31.79       30.33     13.56 o
  -3   7  10      612.23      622.66     23.92 o
  -2   7  10      947.63      946.77     36.27 o
  -1   7  10     4518.85     4220.29     72.84 o
   0   7  10       19.50       47.65     21.65 o
   1   7  10     1559.95     1564.18     25.63 o
   2   7  10      293.35      273.57     17.71 o
   3   7  10     3024.38     3072.85     27.43 o
   4   7  10       21.87       46.47     16.59 o
   5   7  10     2384.60     2299.73     30.98 o
   6   7  10        0.01       37.65     24.06 o
   7   7  10     3788.62     3772.61     47.51 o
   8   7  10      186.54      208.26     35.24 o
   9   7  10      231.23      247.78     32.60 o
  10   7  10        4.14       25.47     33.23 o
  11   7  10      539.96      575.19     34.23 o
 -14   8  10        5.41       21.45     38.84 o
 -13   8  10      432.62      425.27     52.77 o
 -12   8  10       96.54      110.90     34.38 o
 -11   8  10        6.53        1.38     43.88 o
 -10   8  10       17.97       13.57     26.90 o
  -9   8  10      842.85      872.23     33.57 o
  -8   8  10        0.20       -8.89     37.86 o
  -7   8  10        5.08       12.14     36.88 o
  -6   8  10      308.97      276.54     17.30 o
  -5   8  10      722.38      701.62     19.77 o
  -4   8  10       30.74       42.26     21.38 o
  -3   8  10     2338.01     2204.18     33.77 o
  -2   8  10      650.99      637.03     25.52 o
  -1   8  10        7.55        1.38     18.80 o
   0   8  10      132.63      126.22     17.91 o
   1   8  10     2226.44     2251.96     25.15 o
   2   8  10       31.88       26.32     16.55 o
   3   8  10     1390.73     1246.96     25.80 o
   4   8  10      452.98      386.63     19.52 o
   5   8  10     1916.51     2020.54     46.83 o
   6   8  10      616.06      611.14     23.89 o
   7   8  10     1019.37      964.21     33.94 o
   8   8  10      185.35      212.00     29.38 o
   9   8  10      437.26      414.82     34.51 o
  10   8  10      243.93      271.85     36.95 o
  11   8  10      175.05      195.40     44.04 o
 -13   9  10      130.39      162.83     53.44 o
 -12   9  10       74.50      162.33     34.60 o
 -11   9  10      731.06      698.10     36.36 o
 -10   9  10       47.98       47.19     31.75 o
  -9   9  10      455.92      432.54     30.75 o
  -8   9  10      345.89      401.37     45.53 o
  -7   9  10     1181.16     1276.10     52.49 o
  -6   9  10       58.32       86.37     41.86 o
  -5   9  10      350.21      392.51     29.13 o
  -4   9  10      400.90      526.03     59.37 o
  -3   9  10     2269.69     2334.94     96.24 o
  -2   9  10        4.98       16.88     12.76 o
  -1   9  10        2.63        5.01     16.24 o
   0   9  10      706.92      671.62     20.62 o
   1   9  10       31.00       24.84     14.84 o
   2   9  10       51.12       32.07     18.26 o
   3   9  10      294.15      297.14     18.09 o
   4   9  10      698.59      691.90     21.40 o
   5   9  10     1052.79     1034.43     25.09 o
   6   9  10      724.28      685.36     25.36 o
   7   9  10      378.32      380.24     30.53 o
   8   9  10      201.90      194.66     31.10 o
   9   9  10       96.68      108.06     30.66 o
  10   9  10       30.92       48.00     41.29 o
 -12  10  10       14.72       40.42     34.93 o
 -11  10  10       91.71       96.25     34.73 o
 -10  10  10     1682.09     1719.13     43.88 o
  -9  10  10      533.32      558.11     38.37 o
  -7  10  10       94.83       35.56     36.27 o
  -6  10  10     1168.65     1184.46     42.04 o
  -5  10  10      693.98      696.22     31.66 o
  -4  10  10      189.16      221.83     25.26 o
  -3  10  10      587.92      629.33     27.65 o
  -2  10  10     3769.59     3600.11     38.17 o
  -1  10  10      681.22      624.01     25.64 o
   0  10  10      430.19      404.20     18.04 o
   1  10  10        3.26        6.32     18.41 o
   2  10  10       25.81       31.69     17.11 o
   3  10  10      782.49      758.01     21.11 o
   4  10  10        0.00        9.10     18.68 o
   5  10  10      351.17      389.93     21.60 o
   6  10  10      922.48      852.51     28.67 o
   7  10  10      417.90      447.98     39.97 o
   8  10  10        6.83       18.10     28.83 o
   9  10  10      196.89      169.45     33.87 o
  10  10  10      258.89      303.08     37.55 o
 -12  11  10      223.35      273.56     37.82 o
 -11  11  10       13.43       32.88     36.30 o
 -10  11  10       49.25       66.09     32.91 o
  -9  11  10      264.20      272.04     43.15 o
  -8  11  10     1375.47     1458.68     55.59 o
  -7  11  10       97.62       91.27     45.71 o
  -6  11  10        0.24        8.44     28.39 o
  -5  11  10      147.39      165.22     39.81 o
  -4  11  10     1297.61     1358.88     34.41 o
  -3  11  10        1.96       -1.09     23.73 o
  -2  11  10      233.64      182.44     26.07 o
  -1  11  10      654.36      625.40     20.19 o
   0  11  10     2226.44     2241.49     31.86 o
   1  11  10      432.60      407.52     23.18 o
   2  11  10        5.03        7.72     20.65 o
   3  11  10      705.39      704.43     22.00 o
   4  11  10     1214.36     1257.59     32.03 o
   5  11  10       24.08       43.15     21.16 o
   6  11  10      105.28      145.29     23.35 o
   7  11  10      240.91      279.41     24.99 o
   8  11  10      371.02      437.48     35.10 o
   9  11  10      135.83      145.03     35.24 o
 -11  12  10       14.17       40.78     35.47 o
 -10  12  10      167.88      190.22     35.37 o
  -9  12  10      175.52      221.24     47.38 o
  -7  12  10       10.85       16.22     34.04 o
  -6  12  10      749.04      777.36     54.97 o
  -5  12  10      158.04      143.14     28.01 o
  -3  12  10        0.35       22.25     26.74 o
  -2  12  10     1585.67     1510.12     35.47 o
  -1  12  10        1.57        6.27     25.62 o
   1  12  10       39.79       63.04     18.96 o
   2  12  10      915.08      952.91     34.99 o
   3  12  10      249.30      241.97     43.33 o
   4  12  10      260.92      242.63     30.80 o
   5  12  10       23.58       63.28     22.41 o
   6  12  10     1076.54     1078.44     29.54 o
   7  12  10       78.12      155.93     32.83 o
   8  12  10       17.74       54.20     33.26 o
 -10  13  10       43.71       44.56     32.55 o
  -9  13  10       22.72       19.59     32.92 o
  -8  13  10      958.40     1032.71     64.28 o
  -7  13  10       77.08      191.81     63.74 o
  -6  13  10      230.94      254.54     35.74 o
  -5  13  10        0.12        1.74     28.42 o
  -4  13  10     1536.98     1465.82     39.13 o
  -3  13  10       29.63       57.74     28.77 o
  -2  13  10      154.99      123.64     28.08 o
  -1  13  10        7.76       10.63     25.49 o
   0  13  10      758.58      719.33     31.54 o
   1  13  10       21.42       15.77     26.73 o
   2  13  10      124.15      105.86     30.03 o
   3  13  10        2.35       26.51     24.15 o
   4  13  10     1025.24      951.95     66.17 o
   5  13  10        3.93       33.96     29.84 o
   6  13  10       19.08       34.82     38.37 o
   7  13  10        7.44      130.07     52.07 o
  -9  14  10       46.73       68.18     34.05 o
  -8  14  10       70.21      141.45     55.81 o
  -7  14  10       26.72       96.65     72.68 o
  -6  14  10     1067.75     1237.25    106.49 o
  -5  14  10      280.87      307.84     31.13 o
  -4  14  10       51.70       47.12     30.22 o
  -3  14  10        1.99       91.00     48.43 o
  -2  14  10      931.99      977.29     34.78 o
  -1  14  10      303.46      249.49     30.67 o
   0  14  10        4.35       17.97     34.66 o
   2  14  10      770.79      786.07     36.15 o
   3  14  10       72.93       86.50     22.91 o
   4  14  10        0.00        4.21     23.08 o
   5  14  10       21.44       45.07     31.90 o
   6  14  10      139.76      166.66     58.30 o
  -7  15  10      123.32      182.04    104.57 o
  -6  15  10        6.16       68.10     55.43 o
  -5  15  10       27.95       71.34     44.87 o
  -4  15  10      124.07      154.66     32.73 o
  -3  15  10       66.45       74.95     30.73 o
  -2  15  10       97.92       73.11     30.14 o
  -1  15  10       17.29       17.31     29.47 o
   0  15  10       72.09       64.15     39.22 o
   1  15  10      203.85      104.92     46.40 o
   2  15  10        1.24       -9.89     50.56 o
   3  15  10       49.28       29.65     50.98 o
   4  15  10      420.30      370.85     51.50 o
  -4  16  10       36.02       33.71     50.55 o
  -3  16  10       71.99      136.31     56.29 o
  -2  16  10      303.96      369.98     57.22 o
  -1  16  10       42.22        6.71     51.04 o
   1  16  10       37.82       13.74     52.06 o
   2  16  10      223.82      145.88     37.93 o
 -15   0  11      157.33      133.67     43.56 o
 -13   0  11      305.77      289.80     38.45 o
 -11   0  11      313.04      283.14     25.14 o
  -9   0  11      884.47      821.22     41.02 o
  -7   0  11      225.50      214.38     17.61 o
  -5   0  11     9692.79    10232.21     68.92 o
  -3   0  11     2512.77     2792.75     27.17 o
   5   0  11     4120.86     3800.86    117.17 o
   7   0  11     1112.63     1099.89     31.38 o
   9   0  11      389.58      427.37     28.20 o
  11   0  11      817.25      868.28     45.51 o
 -15   1  11      485.27      481.56     26.50 o
 -14   1  11      155.21      147.65     22.47 o
 -13   1  11       49.89       38.50     22.97 o
 -12   1  11      311.39      303.07     20.79 o
 -11   1  11     3038.55     3069.66     36.67 o
 -10   1  11        0.66       41.14     24.16 o
  -9   1  11       15.16       12.08     20.94 o
  -8   1  11        9.79       19.70     21.52 o
  -7   1  11     4819.23     4625.75     40.72 o
  -6   1  11      303.16      327.73     13.18 o
  -5   1  11        6.94       11.82     14.99 o
  -4   1  11      148.88      153.21     14.91 o
  -3   1  11    15378.69    15815.83    205.41 o
  -2   1  11     2883.36     2928.97     30.02 o
   4   1  11     2655.07     2393.69     72.07 o
   5   1  11     4617.45     4447.60     39.49 o
   6   1  11       72.30      123.10     16.74 o
   7   1  11     1111.74     1199.88     23.43 o
   8   1  11      463.47      466.71     20.41 o
   9   1  11      615.84      628.67     21.73 o
  10   1  11       11.06       14.92     19.86 o
  11   1  11      735.98      704.98     24.86 o
  12   1  11      108.31      162.66     23.48 o
 -15   2  11        0.41        8.45     23.32 o
 -14   2  11       70.98       87.61     21.37 o
 -13   2  11     1216.73     1204.62     25.53 o
 -12   2  11      456.78      479.89     21.42 o
 -11   2  11      224.04      215.02     21.89 o
 -10   2  11      186.79      200.03     16.88 o
  -9   2  11     1582.56     1582.14     26.54 o
  -8   2  11       42.27       42.34     24.26 o
  -7   2  11      202.63      236.25     34.27 o
  -6   2  11      469.16      466.11     14.55 o
  -5   2  11    11892.12    12073.44     69.31 o
  -4   2  11     3526.38     3816.10     28.17 o
  -3   2  11        5.22        9.76     13.30 o
  -2   2  11     3053.02     3078.93     30.14 o
  -1   2  11    14528.40    14761.15     81.33 o
   2   2  11     2074.60     2053.46     16.26 o
   4   2  11      429.02      433.45     23.61 o
   5   2  11      515.68      537.72     22.12 o
   6   2  11     1995.60     1883.69     28.95 o
   7   2  11      123.66      149.58     18.33 o
   8   2  11        1.43       29.57     21.00 o
   9   2  11       62.57       43.74     17.40 o
  10   2  11      173.18      171.90     18.83 o
  11   2  11      301.85      301.69     23.48 o
  12   2  11        2.57       29.48     26.72 o
 -15   3  11      352.08      364.53     24.75 o
 -14   3  11      344.83      345.89     23.35 o
 -13   3  11      263.69      243.09     21.24 o
 -12   3  11      440.26      438.31     23.85 o
 -11   3  11      493.87      533.98     24.40 o
 -10   3  11      884.30      813.84     28.70 o
  -9   3  11        5.87        3.88     18.55 o
  -8   3  11     1294.53     1325.50     18.92 o
  -7   3  11     2351.19     2304.51     50.41 o
  -5   3  11     2411.64     2535.05     18.25 o
  -4   3  11     8948.38     9219.34     63.47 o
  -3   3  11     8936.13     9359.22     39.07 o
  -2   3  11     1266.02     1217.21     18.83 o
  -1   3  11     2332.66     2311.17     40.38 o
   0   3  11        5.41       59.13     14.15 o
   1   3  11     5995.86     5755.39     46.40 o
   2   3  11       91.72      128.85      8.09 o
   3   3  11      118.14      138.02     13.56 o
   4   3  11      889.66      850.34     22.31 o
   5   3  11     2212.10     2079.28     26.17 o
   6   3  11      426.18      409.81     19.41 o
   7   3  11       78.58       77.20     18.80 o
   8   3  11      576.48      523.47     21.17 o
   9   3  11      283.90      290.80     21.10 o
  10   3  11       21.56       22.84     21.06 o
  11   3  11      416.94      417.16     25.24 o
  12   3  11      151.19      185.35     30.06 o
 -15   4  11       44.61       49.91     28.78 o
 -14   4  11       63.50       42.54     28.07 o
 -13   4  11      684.95      660.83     25.03 o
 -12   4  11     1531.31     1439.21     28.77 o
 -11   4  11       32.49       39.11     17.31 o
 -10   4  11      243.97      285.49     28.98 o
  -9   4  11     1103.77     1080.53     25.25 o
  -8   4  11      121.70      118.71     14.42 o
  -7   4  11       25.03       24.16     13.17 o
  -5   4  11     5548.03     5609.14     35.92 o
  -4   4  11     1802.93     1909.53     17.09 o
  -3   4  11      518.19      600.10     14.90 o
  -2   4  11     3612.35     3513.29     45.19 o
  -1   4  11     3407.75     3573.14     59.55 o
   0   4  11      698.31      675.94     26.05 o
   2   4  11     4910.50     4907.04     31.74 o
   3   4  11     1092.99     1126.40     18.42 o
   4   4  11       43.39       30.68     16.03 o
   5   4  11       36.83       39.59     17.74 o
   6   4  11     2451.15     2460.44     27.62 o
   7   4  11      826.06      786.40     21.02 o
   8   4  11       70.62       49.64     18.42 o
   9   4  11      187.27      209.89     21.64 o
  10   4  11     1378.12     1372.91     27.51 o
  11   4  11      187.24      234.83     29.60 o
  12   4  11        0.02       29.95     30.40 o
 -15   5  11       10.68       50.38     28.66 o
 -14   5  11      469.88      460.47     30.68 o
 -13   5  11      144.93      130.21     26.31 o
 -12   5  11      650.39      691.69     35.35 o
 -11   5  11      403.81      455.27     32.46 o
 -10   5  11     2427.40     2261.55     44.50 o
  -9   5  11        3.79        8.08     17.09 o
  -8   5  11      916.57      964.35     21.20 o
  -7   5  11      451.38      496.52     23.68 o
  -6   5  11     4905.43     4864.81     22.36 o
  -5   5  11       76.96       72.18      7.50 o
  -4   5  11     3080.96     3191.64     26.38 o
  -3   5  11     3329.28     3353.39     27.78 o
  -2   5  11     2965.28     2874.78     21.73 o
  -1   5  11      117.13      121.26     34.84 o
   0   5  11     4351.33     4455.60     43.86 o
   1   5  11       14.59        7.53     13.90 o
   2   5  11      682.92      671.84     66.43 o
   3   5  11       96.49      101.72     14.08 o
   4   5  11     3516.49     3438.77     53.01 o
   5   5  11       93.28       76.63     22.21 o
   6   5  11      331.12      325.16     26.77 o
   7   5  11       15.35       12.05     23.48 o
   8   5  11     2158.00     2147.29     34.60 o
   9   5  11        7.00        0.03     40.60 o
  10   5  11       28.33       52.10     27.08 o
  11   5  11       76.08       54.41     26.97 o
  12   5  11      380.18      337.30     31.26 o
 -14   6  11      327.63      383.11     38.60 o
 -13   6  11       12.22       43.59     33.30 o
 -12   6  11      647.37      706.16     35.75 o
 -11   6  11        3.35       21.97     27.41 o
 -10   6  11     1867.95     1903.19     31.94 o
  -9   6  11       21.18       67.11     21.46 o
  -8   6  11     1478.76     1546.72     19.16 o
  -7   6  11      264.51      275.58     11.43 o
  -6   6  11     1282.44     1240.82     18.84 o
  -5   6  11      134.64      194.23     13.87 o
  -4   6  11     3457.58     3525.35     24.49 o
  -3   6  11        0.10        9.73     12.43 o
  -2   6  11     6714.24     6473.92     62.20 o
  -1   6  11       32.99       48.80      8.76 o
   0   6  11     1594.59     1533.54     44.25 o
   1   6  11        4.74        9.22      7.03 o
   2   6  11     4786.49     4843.24     45.17 o
   3   6  11       78.22       73.71     15.54 o
   4   6  11     1360.90     1311.82     35.43 o
   5   6  11      162.74      189.71     32.41 o
   6   6  11      108.74       63.39     25.72 o
   8   6  11       17.17        5.82     28.03 o
   9   6  11       92.69       56.99     24.31 o
  10   6  11      546.10      528.34     31.18 o
  11   6  11        5.72       -3.63     26.86 o
 -14   7  11      178.36      143.45     39.36 o
 -13   7  11       45.46       60.69     49.16 o
 -12   7  11       62.91       61.73     31.12 o
 -11   7  11       99.70      114.04     24.93 o
 -10   7  11      723.59      714.36     25.91 o
  -9   7  11       11.43       -5.64     28.86 o
  -8   7  11      401.77      371.42     24.74 o
  -7   7  11     1375.36     1278.81     46.38 o
  -6   7  11      168.21      185.66     16.63 o
  -5   7  11       34.14       31.73     12.39 o
  -4   7  11     1469.15     1390.66     32.28 o
  -3   7  11       23.44       25.10     15.46 o
  -2   7  11      393.83      435.42     28.74 o
  -1   7  11      671.52      649.36     10.08 o
   0   7  11     3566.86     3769.27     45.47 o
   1   7  11      308.26      306.35     27.67 o
   2   7  11      473.97      445.72     23.45 o
   3   7  11      237.05      231.29     16.61 o
   4   7  11     2514.28     2542.82     27.69 o
   5   7  11        9.01       15.36     19.08 o
   6   7  11      151.75      165.48     24.60 o
   7   7  11        1.49        8.42     24.79 o
   8   7  11     2430.00     2434.38     45.72 o
   9   7  11       20.78       51.47     26.98 o
  10   7  11        7.31       35.84     43.32 o
  11   7  11        3.90       18.68     34.64 o
 -13   8  11       11.48        4.41     44.04 o
 -12   8  11      430.01      431.37     34.20 o
 -10   8  11      649.69      635.27     39.23 o
  -9   8  11       87.99      103.73     44.29 o
  -8   8  11      784.90      850.76     48.27 o
  -7   8  11      616.06      626.33     44.20 o
  -6   8  11      243.09      206.72     17.50 o
  -5   8  11       34.26       23.97     21.56 o
  -4   8  11     1974.39     1949.58     34.56 o
  -3   8  11       75.07       79.88     51.88 o
  -2   8  11     5018.38     4823.09     58.06 o
  -1   8  11       50.27       42.99     14.79 o
   0   8  11      107.32      104.74     18.29 o
   1   8  11      652.66      562.76     18.40 o
   2   8  11     2196.24     2165.48     37.20 o
   3   8  11       17.82        3.69     16.39 o
   4   8  11      614.81      541.55     20.26 o
   5   8  11     1727.97     1637.09     26.69 o
   6   8  11     1001.10     1050.87     39.90 o
   7   8  11     1008.53      938.56     62.49 o
   8   8  11       23.15       18.85     30.16 o
   9   8  11       30.04       28.86     27.69 o
  10   8  11      894.76      882.01     38.12 o
  11   8  11      118.90      159.45     29.66 o
 -13   9  11       77.87      100.70     51.81 o
 -12   9  11      808.25      932.34     43.36 o
 -11   9  11      376.30      419.95     35.31 o
 -10   9  11      838.40      844.04     37.45 o
  -8   9  11      496.01      542.89     48.01 o
  -7   9  11     1440.88     1266.63     52.20 o
  -6   9  11      123.33      101.77     31.98 o
  -5   9  11       38.23       57.38     27.11 o
  -4   9  11     2185.18     2323.11     40.94 o
  -3   9  11      718.41      806.84     29.17 o
  -2   9  11     1261.88     1171.58     36.84 o
  -1   9  11      330.17      316.32     23.12 o
   0   9  11      246.35      255.29     16.87 o
   1   9  11       91.39       91.33     16.50 o
   2   9  11     1061.90     1040.41     23.85 o
   3   9  11      883.04      793.88     22.86 o
   4   9  11      583.19      598.29     21.20 o
   5   9  11     1088.21     1130.38     25.58 o
   6   9  11      698.36      634.84     30.11 o
   7   9  11      485.30      453.76     48.17 o
   8   9  11      127.41      141.97     31.17 o
   9   9  11      151.20      181.71     34.55 o
  10   9  11       24.77       47.56     33.73 o
 -12  10  11       73.29      124.74     35.72 o
 -11  10  11       59.40       62.10     31.22 o
 -10  10  11      484.07      527.44     37.60 o
  -9  10  11     1928.99     1817.45     66.42 o
  -8  10  11      900.45      811.07     49.23 o
  -7  10  11      170.27      164.17     44.59 o
  -6  10  11      159.42      197.68     55.25 o
  -5  10  11     1661.97     1667.27     35.87 o
  -4  10  11     1741.17     1774.77     36.48 o
  -3  10  11      314.35      288.61     27.69 o
  -2  10  11      455.18      478.20     29.67 o
  -1  10  11     1173.49     1121.23     21.31 o
   0  10  11      200.99      175.61     16.80 o
   1  10  11      268.90      247.50     24.79 o
   2  10  11      253.59      237.24     18.94 o
   3  10  11      294.01      281.56     18.87 o
   4  10  11      162.30      135.70     19.66 o
   5  10  11       84.74      100.47     29.49 o
   6  10  11       37.66       34.83     22.03 o
   7  10  11      460.82      425.65     31.39 o
   8  10  11       38.60       21.14     29.81 o
   9  10  11       17.44        1.43     30.74 o
 -12  11  11        1.53       68.75     37.51 o
 -11  11  11      682.56      708.59     38.21 o
 -10  11  11       59.74       38.42     33.11 o
  -7  11  11      998.69      953.64     48.70 o
  -6  11  11      163.19      182.11     30.09 o
  -5  11  11        0.22        9.24     41.98 o
  -4  11  11      162.60      205.46     41.84 o
  -3  11  11      533.73      602.22     30.62 o
  -2  11  11        1.73       10.96     24.07 o
  -1  11  11      240.44      193.56     25.61 o
   0  11  11      168.23      155.09     18.16 o
   1  11  11       92.60       96.87     19.96 o
   2  11  11       34.34       36.84     21.89 o
   3  11  11      563.14      545.45     32.90 o
   4  11  11      624.81      595.62     22.87 o
   5  11  11     1376.59     1389.00     28.69 o
   6  11  11       14.10       33.45     26.68 o
   7  11  11      248.09      301.11     31.59 o
   8  11  11      353.40      372.84     33.40 o
   9  11  11      273.41      276.98     37.31 o
 -11  12  11        0.02        9.17     34.69 o
 -10  12  11       40.02       43.91     32.34 o
  -9  12  11      530.43      445.39     52.60 o
  -8  12  11       54.43       22.13     41.80 o
  -7  12  11       67.33       77.57     39.03 o
  -6  12  11      125.18      136.23     29.51 o
  -5  12  11      426.82      410.33     29.80 o
  -4  12  11      696.48      607.02     29.55 o
  -3  12  11      225.97      224.98     26.42 o
  -2  12  11       52.44      109.21     26.29 o
  -1  12  11     1080.64     1053.76     74.56 o
   0  12  11      587.42      528.38     44.68 o
   1  12  11      843.15      867.99     23.97 o
   2  12  11       19.07       49.05     26.44 o
   3  12  11     1125.52     1122.44     34.14 o
   4  12  11      116.01      127.34     28.39 o
   5  12  11      441.77      491.18     32.78 o
   6  12  11        1.51       45.14     23.97 o
   7  12  11      721.82      738.71     44.72 o
   8  12  11       55.37       59.46     32.16 o
 -10  13  11        0.06       31.84     36.95 o
  -9  13  11       26.11       40.05     32.71 o
  -7  13  11     1030.69     1194.28     87.62 o
  -6  13  11       45.13       94.58     30.75 o
  -4  13  11       65.24       98.99     60.50 o
  -3  13  11     1208.88     1270.05     36.80 o
  -2  13  11      151.74      156.20     42.31 o
  -1  13  11      105.00       64.54     27.97 o
   0  13  11       18.79       17.87     25.97 o
   1  13  11     1183.19     1207.57     66.87 o
   2  13  11       11.38       10.61     23.93 o
   3  13  11       39.13       50.02     25.58 o
   4  13  11       44.17       62.44     31.82 o
   5  13  11      848.14      825.66     35.86 o
   6  13  11        3.40       66.19     45.55 o
   7  13  11       47.41       72.32     46.11 o
  -8  14  11      187.71      106.19     49.45 o
  -7  14  11       19.68       91.61     45.51 o
  -6  14  11       26.22       97.08     87.38 o
  -5  14  11      787.10      888.53     59.91 o
  -4  14  11      197.80      231.05     41.95 o
  -3  14  11       50.17       53.96     29.14 o
  -2  14  11        2.37       58.12     29.99 o
  -1  14  11      555.31      605.25     32.73 o
   0  14  11      295.30      294.57     55.38 o
   2  14  11       50.41       47.01     38.57 o
   3  14  11      251.03      303.13     57.11 o
   4  14  11       27.84       22.37     23.57 o
   5  14  11      122.46      140.82     32.44 o
  -7  15  11       21.17       61.43     58.14 o
  -6  15  11      131.17      127.80     38.90 o
  -5  15  11        7.12       14.61     45.89 o
  -4  15  11       65.60       69.39     32.40 o
  -3  15  11       24.18       25.03     31.58 o
  -2  15  11        9.94       29.54     29.38 o
  -1  15  11      302.81      313.34     49.56 o
   0  15  11        5.62       12.18     29.94 o
   1  15  11       55.83       45.01     32.26 o
   2  15  11       43.67       -2.16     50.48 o
   3  15  11      184.93      142.38     51.47 o
   4  15  11       59.14      113.85     52.97 o
  -4  16  11        0.26       69.03     49.45 o
  -3  16  11        0.50       45.36     53.88 o
  -2  16  11      113.50      186.16     57.15 o
  -1  16  11      211.05      248.25     57.47 o
 -14   0  12      459.22      454.52     34.74 o
 -12   0  12     1846.66     1827.01     39.51 o
 -10   0  12      490.31      516.22     38.13 o
  -8   0  12     1607.84     1592.25     38.40 o
  -6   0  12      456.25      501.17     30.96 o
  -4   0  12     3563.93     3516.05     43.76 o
  -2   0  12     1808.74     1730.20     24.23 o
   0   0  12     3009.81     3053.76     16.64 o
   4   0  12     1070.85     1124.32     41.77 o
   6   0  12     9693.18     9424.22    112.88 o
   8   0  12      602.22      639.50     32.63 o
  10   0  12      728.90      762.51     34.78 o
  12   0  12      526.89      564.87     45.58 o
 -15   1  12        6.95       30.26     22.43 o
 -14   1  12      267.31      273.34     23.06 o
 -13   1  12        7.05       18.55     36.05 o
 -12   1  12       33.55       28.06     19.86 o
 -11   1  12        0.39       11.11     21.12 o
 -10   1  12     2215.31     2088.15     58.15 o
  -9   1  12        2.18        1.55     21.98 o
  -8   1  12       35.31       55.78     16.91 o
  -7   1  12      154.84      149.29     13.75 o
  -6   1  12     3105.12     3016.20     23.25 o
  -5   1  12      191.00      196.67     18.39 o
  -4   1  12     1068.73     1000.16     17.28 o
  -3   1  12     2385.40     2543.71     22.04 o
  -2   1  12    17166.95    17859.20     57.95 o
  -1   1  12     2212.43     2284.73     42.15 o
   3   1  12     2070.01     2190.65     48.77 o
   4   1  12     2761.50     2807.31     79.97 o
   5   1  12     3328.87     3216.49     35.54 o
   6   1  12     3946.00     3861.73     31.11 o
   7   1  12      726.83      670.75     21.14 o
   8   1  12     1502.65     1520.82     26.28 o
   9   1  12      120.39      129.27     20.18 o
  10   1  12      690.86      741.53     24.35 o
  11   1  12       39.51       61.08     21.88 o
  12   1  12      569.41      575.73     27.71 o
 -15   2  12        0.60       73.59     51.18 o
 -14   2  12       11.05       28.38     21.52 o
 -13   2  12       21.71       54.26     20.73 o
 -12   2  12     2897.47     2914.37     37.47 o
 -11   2  12       38.66       30.27     20.78 o
 -10   2  12      656.28      606.85     18.83 o
  -9   2  12     2498.42     2536.14     40.53 o
  -8   2  12     4793.00     4569.31     44.48 o
  -7   2  12        6.10       21.87     17.95 o
  -6   2  12       10.95        3.82     11.53 o
  -5   2  12     2322.35     2351.42     29.03 o
  -4   2  12    10272.33    10354.88     44.99 o
  -3   2  12     3767.59     4104.21    105.06 o
  -2   2  12      230.71      278.02     16.27 o
  -1   2  12     2261.23     2117.37     41.36 o
   3   2  12     1830.58     1741.76     46.18 o
   4   2  12     2058.92     2101.93     27.71 o
   5   2  12      316.65      320.94     21.53 o
   6   2  12      365.23      354.07     21.67 o
   7   2  12      278.05      275.64     22.99 o
   8   2  12      157.78      208.49     23.15 o
   9   2  12       16.56       12.46     27.34 o
  10   2  12      152.70      162.78     24.41 o
  11   2  12      252.33      254.97     27.98 o
  12   2  12      235.62      233.48     37.94 o
 -15   3  12      130.09      150.25     30.62 o
 -14   3  12      712.72      727.96     27.44 o
 -13   3  12        0.27        3.73     22.02 o
 -12   3  12        0.13       15.52     24.86 o
 -11   3  12     2344.51     2240.37     32.10 o
 -10   3  12      705.51      715.02     19.41 o
  -9   3  12      227.47      176.56     20.02 o
  -8   3  12      492.68      499.44     24.79 o
  -7   3  12     4058.35     3903.47     44.87 o
  -6   3  12     3341.59     3186.96     54.07 o
  -5   3  12     3760.23     3787.58     25.92 o
  -4   3  12     2425.13     2568.47     24.89 o
  -3   3  12     3533.71     3434.82     55.19 o
  -2   3  12      758.49      784.66     18.19 o
  -1   3  12       29.53       31.31     25.78 o
   0   3  12     3608.91     3461.95     51.41 o
   1   3  12     2627.49     2656.45     23.08 o
   2   3  12     1403.60     1293.70     11.16 o
   3   3  12      522.68      485.76     43.12 o
   4   3  12     2233.71     2252.77     29.08 o
   5   3  12     3082.86     3004.54     36.04 o
   6   3  12      461.13      411.00     23.08 o
   7   3  12        6.55       -3.81     21.95 o
   8   3  12     1207.89     1170.84     25.65 o
   9   3  12      123.53      165.01     21.20 o
  10   3  12      537.32      533.98     27.51 o
  11   3  12        0.38       28.34     27.21 o
  12   3  12      272.93      338.50     39.68 o
 -15   4  12      363.89      365.87     32.67 o
 -14   4  12        1.41        3.11     25.25 o
 -13   4  12      262.25      245.57     31.21 o
 -12   4  12      175.12      189.21     21.74 o
 -11   4  12      260.09      290.40     18.61 o
 -10   4  12      134.74      151.32     20.82 o
  -9   4  12     2467.09     2477.01     35.74 o
  -8   4  12      356.65      362.59     16.34 o
  -7   4  12      614.20      576.90     24.94 o
  -6   4  12     1321.37     1275.70     25.99 o
  -5   4  12     1128.28     1213.92     20.57 o
  -4   4  12     2685.39     2816.55     53.14 o
  -3   4  12      318.74      352.26     14.83 o
  -2   4  12      194.17      197.10     14.30 o
  -1   4  12     5769.96     5573.62     34.59 o
   0   4  12     4309.41     4326.33     82.20 o
   1   4  12      326.30      347.64     13.68 o
   2   4  12     1056.61     1079.61     14.25 o
   3   4  12     3612.39     3742.80     43.46 o
   4   4  12      601.79      566.15     44.75 o
   5   4  12      511.00      471.05     29.12 o
   6   4  12      227.52      214.92     20.28 o
   7   4  12     1917.70     1843.73     27.38 o
   8   4  12      194.13      176.30     21.12 o
   9   4  12       45.76       79.17     20.83 o
  10   4  12      391.26      380.98     24.02 o
  11   4  12      811.80      893.41     32.76 o
  12   4  12      141.77      130.39     31.33 o
 -14   5  12        6.13       50.24     28.07 o
 -13   5  12      269.22      232.28     32.26 o
 -12   5  12      165.09      135.11     28.32 o
 -11   5  12     1520.45     1472.62     31.65 o
 -10   5  12      557.39      552.74     23.91 o
  -9   5  12      552.51      536.77     16.20 o
  -8   5  12      407.43      423.22     23.85 o
  -7   5  12     2209.55     2099.71     23.60 o
  -6   5  12     1327.78     1327.20     29.76 o
  -5   5  12       70.02       84.22     19.36 o
  -4   5  12      678.00      721.71     13.24 o
  -3   5  12     5308.15     5189.47     57.27 o
  -2   5  12     3387.32     3250.71     21.70 o
  -1   5  12        2.20       30.63     29.76 o
   0   5  12        8.25       16.00     14.61 o
   1   5  12     7360.42     7155.70     34.01 o
   2   5  12      904.13      896.59     17.83 o
   3   5  12       21.70       33.96     17.25 o
   4   5  12       89.04       77.30     13.83 o
   5   5  12     3163.92     3029.55     34.74 o
   6   5  12        2.41       17.57     23.50 o
   7   5  12        0.11       21.63     25.17 o
   8   5  12       72.60       72.50     24.19 o
   9   5  12     1452.26     1362.62     31.70 o
  10   5  12       71.64       95.92     28.56 o
  11   5  12        2.65       41.94     36.02 o
 -13   6  12     1267.30     1272.11     40.34 o
 -12   6  12        0.48       69.74     24.07 o
 -11   6  12      606.63      580.52     30.95 o
 -10   6  12        0.03        5.01     23.84 o
  -9   6  12     3046.82     3129.70     42.22 o
  -8   6  12       75.12       72.68     21.49 o
  -7   6  12      532.84      545.47     12.73 o
  -6   6  12      100.42       89.63      6.08 o
  -5   6  12     6730.04     6576.19     32.99 o
  -4   6  12        8.49       26.95     12.52 o
  -3   6  12     7017.55     7155.56     73.12 o
  -2   6  12       81.80       78.85      6.11 o
  -1   6  12     5787.23     5571.55     55.85 o
   0   6  12       91.83       96.94     16.76 o
   1   6  12     1098.92     1066.22     20.33 o
   2   6  12      226.32      208.58     33.85 o
   3   6  12     3530.09     3362.32     53.39 o
   4   6  12        2.34       21.01     15.69 o
   5   6  12        3.56       17.23     21.66 o
   6   6  12       50.61       52.51     25.13 o
   7   6  12      744.94      696.64     27.12 o
   8   6  12       12.13       36.78     38.59 o
   9   6  12       14.66       22.53     30.18 o
  10   6  12       79.86       71.36     27.26 o
  11   6  12      494.48      487.33     30.85 o
 -13   7  12      350.36      338.66     47.68 o
 -12   7  12       88.02       93.25     24.39 o
 -11   7  12      298.42      340.46     24.60 o
 -10   7  12      152.98      152.80     21.44 o
  -9   7  12      487.92      502.77     26.37 o
  -8   7  12      314.37      254.66     23.39 o
  -7   7  12      272.90      286.95     38.78 o
  -6   7  12     1694.73     1640.37     25.34 o
  -5   7  12       36.62       47.93     12.87 o
  -4   7  12       18.61       21.19     13.52 o
  -3   7  12     3974.70     3892.07     30.38 o
  -2   7  12      611.99      575.49      6.66 o
  -1   7  12      458.26      406.93     10.90 o
   0   7  12      679.25      705.61     29.72 o
   1   7  12     2252.92     2206.52     43.02 o
   2   7  12       23.53       19.99     27.96 o
   3   7  12      156.29       99.49     15.90 o
   4   7  12       34.32       43.41     17.53 o
   5   7  12     2553.74     2589.34     30.01 o
   6   7  12       64.85       39.45     24.91 o
   7   7  12        2.90       -5.89     34.85 o
   8   7  12       45.39       73.46     26.91 o
   9   7  12     1218.71     1272.34     34.44 o
  10   7  12       34.17       22.80     26.67 o
  11   7  12        2.41       17.31     33.04 o
 -13   8  12      406.82      469.54     58.54 o
 -12   8  12      115.20      186.30     35.20 o
 -11   8  12      974.29      895.96     36.48 o
 -10   8  12       16.20       18.70     44.84 o
  -9   8  12      790.92      779.71     29.76 o
  -8   8  12      446.75      435.85     25.98 o
  -7   8  12        3.83       17.36     37.55 o
  -6   8  12      918.30      875.41     22.78 o
  -5   8  12     1652.27     1555.29     28.78 o
  -4   8  12      250.50      190.97     29.01 o
  -3   8  12      272.32      304.08     25.77 o
  -2   8  12       13.76       45.16     28.43 o
  -1   8  12     3917.89     3789.91     29.39 o
   0   8  12      571.41      565.53     22.59 o
   1   8  12        8.85       16.77     26.43 o
   2   8  12      374.41      333.83     20.49 o
   3   8  12     2604.25     2586.43     27.96 o
   4   8  12       16.69       41.57     20.48 o
   5   8  12      126.45      154.32     35.56 o
   6   8  12      493.67      513.16     23.12 o
   7   8  12      743.88      786.63     33.63 o
   8   8  12       21.55       20.00     27.07 o
   9   8  12       12.83       65.71     33.42 o
  10   8  12       95.91       84.27     28.85 o
 -13   9  12       99.66      100.69     47.46 o
 -12   9  12       23.44       36.01     32.17 o
 -11   9  12     1114.67     1246.76     43.62 o
 -10   9  12      245.98      269.67     32.15 o
  -9   9  12      621.01      643.44     51.58 o
  -8   9  12       62.62       97.24     38.68 o
  -7   9  12     1184.47     1185.43     54.30 o
  -6   9  12      409.93      392.09     41.93 o
  -5   9  12      469.23      430.91     38.74 o
  -4   9  12      802.45      903.75     42.34 o
  -3   9  12     2342.39     2466.95     37.54 o
  -2   9  12       11.14       48.56     43.86 o
  -1   9  12      100.55       76.01     15.77 o
   0   9  12     2648.34     2536.17     27.65 o
   1   9  12      906.24      935.78     41.05 o
   2   9  12       21.73       23.42     17.59 o
   3   9  12      297.23      264.25     18.23 o
   4   9  12     1085.87     1023.33     23.45 o
   5   9  12      512.78      548.28     22.80 o
   6   9  12      319.79      335.67     22.35 o
   7   9  12       38.18        1.46     26.17 o
   8   9  12      398.65      415.05     33.43 o
   9   9  12      629.96      652.43     37.23 o
  10   9  12       80.99      122.60     37.42 o
 -12  10  12      766.84      891.35     43.96 o
 -11  10  12      201.34      184.97     37.49 o
 -10  10  12      582.81      637.40     40.45 o
  -9  10  12      680.14      737.63     53.79 o
  -8  10  12     1015.60     1050.05     55.85 o
  -7  10  12      178.26      215.66     43.38 o
  -6  10  12      264.09      263.75     42.23 o
  -5  10  12      227.01      199.28     31.39 o
  -4  10  12     1075.96     1183.41     35.03 o
  -3  10  12     1478.21     1369.54     33.12 o
  -2  10  12       48.10       17.84     23.90 o
  -1  10  12       90.52      106.68     18.75 o
   0  10  12      870.66      854.39     33.79 o
   1  10  12      190.56      206.96     21.60 o
   2  10  12      440.21      400.55     20.59 o
   3  10  12      459.71      455.61     19.95 o
   4  10  12     1005.75     1006.17     28.78 o
   5  10  12        8.85       19.56     20.32 o
   6  10  12       31.89       26.81     24.12 o
   7  10  12      219.21      215.19     31.45 o
   8  10  12      102.02       76.18     30.70 o
   9  10  12       12.65       -0.69     46.81 o
 -11  11  12        3.08       50.80     55.75 o
 -10  11  12      407.09      384.54     36.03 o
  -9  11  12      113.38       60.74     46.61 o
  -8  11  12      251.41      179.24     43.57 o
  -7  11  12       11.31       57.73     44.09 o
  -6  11  12      950.26      988.05     34.76 o
  -5  11  12      151.33      172.76     32.49 o
  -4  11  12      504.46      496.27     30.77 o
  -3  11  12      163.70      244.20     27.84 o
  -2  11  12     1206.77     1165.19     31.89 o
   0  11  12      897.47      928.26     22.84 o
   1  11  12      108.03       79.15     18.80 o
   2  11  12      852.01      834.56     24.74 o
   3  11  12      387.76      377.13     56.48 o
   4  11  12       18.80       19.05     26.16 o
   5  11  12      348.58      371.23     29.03 o
   6  11  12      232.70      295.17     24.34 o
   7  11  12       31.75       53.84     28.81 o
   8  11  12      182.04      188.10     34.88 o
 -10  12  12       31.49       14.00     34.49 o
  -9  12  12      149.39      186.52     52.14 o
  -8  12  12      392.77      489.33     55.01 o
  -7  12  12      124.50      130.22     50.90 o
  -6  12  12      133.38      140.11     29.71 o
  -5  12  12        4.76       18.80     29.65 o
  -4  12  12      612.08      660.43     34.34 o
  -3  12  12      228.44      206.66     29.58 o
  -2  12  12      793.53      716.03     31.74 o
  -1  12  12       71.79      106.72     26.32 o
   0  12  12      741.86      689.21     45.30 o
   1  12  12        7.74       23.09     28.33 o
   2  12  12      587.03      573.95     24.04 o
   3  12  12      330.39      321.11     52.67 o
   4  12  12      221.78      222.83     28.68 o
   5  12  12        1.75       45.53     32.98 o
   6  12  12      392.42      371.79     33.94 o
   7  12  12       55.97       35.99     44.45 o
  -8  13  12      110.76      123.78     54.51 o
  -7  13  12       19.53       54.00     52.02 o
  -6  13  12      700.89      845.38     36.82 o
  -5  13  12       53.87       87.59     32.51 o
  -4  13  12      325.87      319.83     31.25 o
  -3  13  12       10.96       69.20     29.21 o
  -2  13  12     1292.12     1334.96     37.13 o
  -1  13  12       88.35       82.67     27.15 o
   0  13  12      110.86       93.90     28.61 o
   1  13  12        0.08       13.98     27.36 o
   2  13  12      754.53      747.33     22.84 o
   3  13  12       24.23        8.70     25.68 o
   4  13  12      246.69      272.23     31.08 o
   5  13  12       10.31       46.75     30.89 o
   6  13  12      455.57      486.11     36.34 o
  -8  14  12      375.27      364.08     61.96 o
  -6  14  12       55.08      112.91     51.94 o
  -5  14  12      262.17      319.65     45.16 o
  -4  14  12      874.79      929.43     37.92 o
  -3  14  12       22.67       40.14     37.01 o
  -2  14  12      379.19      358.48     31.77 o
  -1  14  12      179.22      178.71     30.82 o
   0  14  12      857.60      883.08     36.37 o
   1  14  12       93.98       40.53     34.38 o
   2  14  12      123.19       98.82     25.11 o
   3  14  12       61.52       53.22     30.82 o
   4  14  12      350.70      351.17     26.54 o
   5  14  12       45.14       74.19     32.41 o
  -6  15  12       44.36      126.95     58.02 o
  -5  15  12       14.44       30.47     33.33 o
  -4  15  12       34.33       29.26     38.39 o
  -3  15  12      126.39      175.52     49.19 o
  -2  15  12       67.59      101.98     32.90 o
  -1  15  12        6.05       33.37     30.26 o
   0  15  12      225.97      226.91     31.73 o
   1  15  12       64.35       29.11     34.02 o
   2  15  12      156.74      138.98     36.01 o
   3  15  12       35.34       -3.64     35.29 o
  -2  16  12      109.60      166.59     50.97 o
  -1  16  12       40.16       64.29     49.43 o
 -15   0  13      313.97      288.23     36.96 o
 -13   0  13      268.14      198.69     30.01 o
 -11   0  13     3608.38     3730.66     72.05 o
  -9   0  13      209.83      154.84     35.57 o
  -7   0  13      500.35      488.16     27.84 o
  -5   0  13     1332.96     1442.32     34.98 o
  -3   0  13     2789.13     2944.09     42.70 o
   3   0  13    13053.71    12822.40     96.84 o
   5   0  13     6289.97     5853.54     75.86 o
   7   0  13     3397.85     3416.53     46.54 o
   9   0  13       14.85       52.85     27.32 o
  11   0  13      881.62      945.41     40.48 o
 -15   1  13      252.36      256.61     25.27 o
 -14   1  13       10.44       39.08     21.26 o
 -13   1  13      446.96      433.33     22.16 o
 -12   1  13      283.79      284.68     23.35 o
 -11   1  13      781.01      772.64     24.62 o
 -10   1  13       85.76      160.06     20.21 o
  -9   1  13     1632.15     1515.52     32.77 o
  -8   1  13       63.12       52.21     14.52 o
  -7   1  13     1127.25     1123.47     19.05 o
  -6   1  13       43.22       55.69     20.19 o
  -5   1  13     2390.07     2173.99     30.25 o
  -4   1  13      799.88      816.30     17.09 o
  -3   1  13     6038.13     6183.45     55.90 o
  -2   1  13     1750.90     1939.50     19.25 o
  -1   1  13     6527.59     6735.57     64.89 o
   3   1  13     4023.51     4188.45     44.29 o
   4   1  13       51.84       79.20     21.02 o
   5   1  13     4365.14     4228.26     37.72 o
   6   1  13       36.62      106.16     23.43 o
   7   1  13      950.63      946.40     27.42 o
   8   1  13      598.60      601.30     22.88 o
   9   1  13      818.37      836.86     25.12 o
  10   1  13      127.12      148.65     22.26 o
  11   1  13      158.74      174.44     22.92 o
  12   1  13       69.81      146.16     26.29 o
 -15   2  13      186.24      183.63     24.79 o
 -14   2  13      175.36      176.89     22.27 o
 -13   2  13      444.76      447.22     22.72 o
 -12   2  13      675.84      745.98     33.49 o
 -11   2  13     2745.40     2726.73     34.30 o
 -10   2  13      179.54      189.77     21.66 o
  -9   2  13     2215.09     2188.06     29.94 o
  -8   2  13      248.87      259.95     21.28 o
  -7   2  13     2312.94     2299.89     21.49 o
  -6   2  13        3.09       -1.23     11.72 o
  -5   2  13     6007.37     5944.95     41.41 o
  -4   2  13     1209.36     1176.06     28.55 o
  -3   2  13     5344.57     5176.48     35.40 o
  -2   2  13     2670.40     2711.94     28.33 o
  -1   2  13     2382.72     2234.28     41.88 o
   3   2  13     1692.49     1612.19     32.19 o
   4   2  13     1591.51     1504.75     28.13 o
   5   2  13     3494.27     3331.14     36.07 o
   6   2  13      250.50      226.29     23.27 o
   7   2  13      543.87      615.43     26.27 o
   8   2  13       75.85       65.12     22.89 o
   9   2  13      151.94      158.99     24.25 o
  10   2  13      133.16      107.70     25.78 o
  11   2  13      214.03      228.03     29.51 o
  12   2  13      166.89      224.03     39.34 o
 -15   3  13       11.02       27.64     28.71 o
 -14   3  13      311.36      310.53     28.68 o
 -13   3  13      697.73      703.36     40.35 o
 -12   3  13        0.38       18.41     21.14 o
 -11   3  13      128.44      110.60     17.94 o
 -10   3  13     4503.54     4317.00     32.02 o
  -9   3  13     1698.55     1642.06     28.11 o
  -8   3  13      567.44      538.97     24.49 o
  -7   3  13      608.23      598.61     23.38 o
  -6   3  13     3851.39     3685.63     36.20 o
  -5   3  13     1342.72     1248.16     18.76 o
  -4   3  13      155.49      183.38     15.94 o
  -3   3  13     2397.56     2489.27     52.56 o
  -2   3  13     6008.25     5809.07     36.25 o
  -1   3  13     1399.45     1340.71     36.68 o
   0   3  13      216.21      241.61     28.43 o
   2   3  13     1808.77     1779.61     11.76 o
   3   3  13      133.76      122.86      7.69 o
   4   3  13       93.32       91.62     20.16 o
   5   3  13     2858.25     2726.17     32.66 o
   6   3  13      890.65      867.47     31.35 o
   7   3  13      179.16      174.67     22.14 o
   8   3  13      282.14      283.67     23.85 o
   9   3  13      529.78      557.90     26.68 o
  10   3  13      313.10      328.90     28.06 o
  11   3  13        6.10       20.42     27.50 o
 -15   4  13      194.75      241.45     29.90 o
 -14   4  13      431.43      440.39     31.40 o
 -13   4  13      273.77      234.90     34.30 o
 -12   4  13      889.30      870.04     26.58 o
 -11   4  13     1067.12     1006.11     29.94 o
 -10   4  13      193.02      167.67     21.29 o
  -9   4  13      336.95      303.49     21.23 o
  -8   4  13     1856.93     1871.08     23.21 o
  -7   4  13     3276.45     3306.18     38.64 o
  -6   4  13       20.75       12.65     16.11 o
  -5   4  13       12.10       22.56     12.32 o
  -4   4  13      608.90      644.27     17.63 o
  -3   4  13        1.48       -1.06     16.93 o
  -2   4  13       62.18       63.64     13.89 o
  -1   4  13        1.16       22.19     31.99 o
   0   4  13     2224.81     2075.39     27.21 o
   1   4  13      257.21      239.73     21.40 o
   2   4  13      362.32      359.23     10.75 o
   3   4  13     2668.72     2554.00     20.70 o
   4   4  13     1007.68      938.50     24.57 o
   5   4  13       40.66       57.82     40.74 o
   6   4  13     1083.91     1076.01     28.68 o
   7   4  13      644.52      651.35     26.15 o
   8   4  13      865.31      873.24     29.04 o
   9   4  13       81.71      100.55     23.57 o
  10   4  13      249.79      289.48     29.14 o
  11   4  13       84.24      167.37     34.15 o
 -14   5  13      747.03      700.76     32.30 o
 -13   5  13       18.72       36.91     31.18 o
 -12   5  13       90.03       69.96     24.19 o
 -11   5  13      469.36      497.20     24.60 o
 -10   5  13     1926.04     1894.56     34.20 o
  -9   5  13     1055.13     1062.20     20.73 o
  -8   5  13      431.74      409.91     14.36 o
  -7   5  13      719.56      681.05     15.52 o
  -6   5  13     2228.47     2302.22     43.98 o
  -5   5  13     1549.30     1440.24     20.28 o
  -4   5  13        1.57        4.13     11.10 o
  -3   5  13      610.75      603.24     15.05 o
  -2   5  13     4491.96     4498.52     68.86 o
  -1   5  13        6.77       34.33     26.74 o
   0   5  13      130.73      119.10     16.95 o
   1   5  13     1177.08     1188.43     19.66 o
   2   5  13     3742.30     3649.01     27.84 o
   3   5  13     1211.09     1099.98     40.28 o
   4   5  13        3.57       39.00     18.72 o
   5   5  13      218.68      217.44     30.34 o
   6   5  13     2079.02     2007.01     33.24 o
   7   5  13       99.29      108.22     23.40 o
   8   5  13      196.36      213.74     25.07 o
   9   5  13        7.30       23.00     25.29 o
  10   5  13      483.11      510.28     30.34 o
  11   5  13       27.55       42.06     31.09 o
 -14   6  13       28.03       26.85     28.25 o
 -13   6  13       16.10       48.00     36.42 o
 -12   6  13     1637.76     1626.13     52.96 o
 -11   6  13       23.28       61.88     22.94 o
 -10   6  13       74.33       35.42     20.80 o
  -9   6  13      110.70       87.76     30.87 o
  -8   6  13     3922.66     4114.55     37.11 o
  -6   6  13       82.35       77.12      8.55 o
  -5   6  13      167.28      207.16     19.47 o
  -4   6  13    12137.87    11795.00     91.92 o
  -3   6  13       13.99       27.79      6.83 o
  -2   6  13      582.88      565.93     10.71 o
  -1   6  13        3.64       10.99     23.36 o
   0   6  13     6044.28     5917.86     38.27 o
   1   6  13        0.08        7.48     25.83 o
   2   6  13        1.00        2.87     28.71 o
   3   6  13       24.39       15.71     19.05 o
   4   6  13     4581.23     4477.00     34.78 o
   5   6  13       32.69       38.55     20.68 o
   6   6  13       62.93       44.04     20.91 o
   7   6  13      111.03       75.69     24.30 o
   8   6  13      358.22      366.86     26.27 o
   9   6  13        3.11       14.50     29.46 o
  10   6  13       86.15       79.23     28.37 o
  11   6  13        2.56       24.51     35.58 o
 -14   7  13      258.18      203.50     57.06 o
 -13   7  13       16.53       62.72     33.13 o
 -12   7  13      112.43      108.45     25.08 o
 -11   7  13      130.00      102.13     23.09 o
 -10   7  13     1013.22      987.89     37.82 o
  -9   7  13        9.97       31.58     23.79 o
  -8   7  13      113.91      132.70     26.01 o
  -7   7  13       59.32       79.86     39.57 o
  -6   7  13     1822.83     1732.99     26.95 o
  -5   7  13      661.85      670.76     16.21 o
  -4   7  13      278.73      281.68     24.47 o
  -3   7  13       19.13       46.94     50.84 o
  -2   7  13     1937.81     1799.84     26.55 o
  -1   7  13     2895.83     2767.42     36.97 o
   0   7  13      463.32      485.96     28.65 o
   1   7  13       11.30        2.59     28.13 o
   2   7  13     3877.36     3808.97     37.17 o
   3   7  13      161.03      136.79     20.49 o
   4   7  13      265.36      265.82     18.60 o
   5   7  13       43.32       58.31     18.40 o
   6   7  13     2770.36     2706.22     43.94 o
   7   7  13       22.98       44.20     24.56 o
   8   7  13      214.48      262.79     32.97 o
   9   7  13       48.53       39.13     27.45 o
  10   7  13      474.79      487.94     32.29 o
 -13   8  13       25.33       67.33     35.16 o
 -12   8  13      574.29      555.42     37.03 o
 -11   8  13        2.59       35.32     33.61 o
 -10   8  13       67.71       69.87     21.76 o
  -9   8  13       25.21       45.10     23.14 o
  -8   8  13     3190.93     3021.40     33.50 o
  -7   8  13       64.48       71.28     32.24 o
  -6   8  13       23.50       57.60     22.18 o
  -5   8  13      173.19      182.54     13.84 o
  -4   8  13     2193.37     2118.36     24.11 o
  -3   8  13       12.25       44.45     34.13 o
  -2   8  13       24.88       74.36     38.05 o
  -1   8  13      161.01      170.61     23.24 o
   0   8  13      426.16      394.11     18.43 o
   1   8  13      323.81      363.78     30.72 o
   2   8  13      252.36      291.76     32.42 o
   3   8  13      120.72      101.58     22.87 o
   4   8  13     2214.66     2188.53     27.71 o
   5   8  13        0.30       13.59     19.12 o
   6   8  13      788.82      691.55     32.05 o
   7   8  13      212.64      233.86     29.75 o
   8   8  13      816.88      878.04     36.81 o
   9   8  13        5.79       47.91     32.53 o
  10   8  13        0.75       22.66     29.24 o
 -13   9  13       67.88      155.96     46.77 o
 -12   9  13        4.88       42.96     37.09 o
 -11   9  13       93.49       98.24     32.28 o
 -10   9  13     1781.45     1828.56     55.36 o
  -9   9  13        9.08       55.80     40.86 o
  -8   9  13       67.05       64.63     30.70 o
  -7   9  13      417.11      433.85     45.13 o
  -6   9  13     3006.47     3100.32     66.87 o
  -5   9  13      590.76      609.07     37.87 o
  -4   9  13       18.02       39.62     26.06 o
  -3   9  13     1464.26     1431.36     89.01 o
  -2   9  13     3673.87     3783.40     58.22 o
  -1   9  13      185.59      215.98     17.16 o
   0   9  13       43.89       33.11     18.69 o
   1   9  13      648.23      669.17     26.71 o
   2   9  13     1834.69     1795.68     62.14 o
   3   9  13        4.75        8.24     20.31 o
   4   9  13       34.34       23.20     18.29 o
   5   9  13      959.25      920.06     24.33 o
   6   9  13      878.04      926.87     38.50 o
   7   9  13        2.83       -3.66     36.84 o
   8   9  13        0.40       -5.46     47.05 o
   9   9  13      356.70      349.78     35.42 o
 -12  10  13      284.97      466.85     55.33 o
 -11  10  13      170.05      181.72     33.43 o
 -10  10  13       70.68       52.30     33.47 o
  -9  10  13     2292.47     2394.28     72.29 o
  -8  10  13     1492.88     1450.37     59.04 o
  -7  10  13      721.03      776.98     50.23 o
  -6  10  13       66.22       27.79     37.74 o
  -5  10  13      914.38     1056.35     56.14 o
  -4  10  13      366.27      444.21     32.06 o
  -3  10  13      965.98     1081.13     73.86 o
  -2  10  13       52.41       54.96     38.73 o
  -1  10  13     1460.99     1335.60     26.36 o
   0  10  13      905.74      847.56     21.77 o
   1  10  13     1095.47     1103.87     23.53 o
   2  10  13       18.00        0.90     30.28 o
   3  10  13      224.02      183.67     28.26 o
   4  10  13      619.03      606.61     24.71 o
   5  10  13      229.75      232.16     22.28 o
   6  10  13        1.98       -5.50     25.84 o
   7  10  13      246.67      213.96     29.97 o
   8  10  13      215.90      205.51     32.92 o
   9  10  13       48.72       43.67     34.52 o
 -11  11  13      194.67      190.35     35.09 o
 -10  11  13      182.01      214.14     35.05 o
  -9  11  13      363.84      360.37     51.73 o
  -8  11  13      204.74      147.56     51.52 o
  -7  11  13      686.03      701.61     47.96 o
  -6  11  13       45.38       59.36     38.03 o
  -5  11  13      767.10      842.78     35.05 o
  -4  11  13        8.91       34.82     31.60 o
  -3  11  13      868.29      905.91     30.92 o
  -2  11  13      273.49      327.01     38.08 o
  -1  11  13      111.76      107.23     25.38 o
   0  11  13      343.73      313.62     20.11 o
   1  11  13      185.18      180.23     19.72 o
   2  11  13      680.27      617.66     20.62 o
   3  11  13        2.16       33.27     34.55 o
   4  11  13      144.25      159.92     27.35 o
   5  11  13      552.72      583.97     31.15 o
   6  11  13      375.54      362.96     31.21 o
   7  11  13       48.73       24.61     30.45 o
   8  11  13       75.97      114.96     48.81 o
 -10  12  13       44.62       42.16     36.13 o
  -9  12  13      312.84      294.60     55.52 o
  -8  12  13      113.55      101.86     50.61 o
  -7  12  13      473.72      550.64     46.77 o
  -6  12  13        1.32       20.77     30.20 o
  -5  12  13      115.74      115.71     41.48 o
  -4  12  13       88.38      129.42     47.59 o
  -3  12  13      392.36      414.92     30.92 o
  -2  12  13      137.02      108.89     28.33 o
  -1  12  13      641.80      629.67     30.78 o
   0  12  13       69.33       71.96     26.90 o
   1  12  13      332.70      329.49     21.58 o
   2  12  13        1.26       12.20     24.62 o
   3  12  13      446.11      449.40     29.78 o
   4  12  13      137.66      139.78     28.24 o
   5  12  13        0.27       40.95     41.46 o
   6  12  13       13.86       23.64     45.53 o
   7  12  13      540.85      540.34     57.01 o
  -9  13  13      354.89      343.09     55.43 o
  -8  13  13        1.67       32.26     50.87 o
  -7  13  13      643.06      687.55     50.63 o
  -6  13  13        2.66       64.23     34.67 o
  -5  13  13      936.98     1028.40     38.30 o
  -4  13  13        0.42       16.69     31.29 o
  -3  13  13      496.39      595.52     33.37 o
  -2  13  13      103.67      154.40     29.75 o
  -1  13  13      741.36      792.27     33.26 o
   0  13  13      182.88      143.95     29.54 o
   1  13  13      348.67      376.96     31.03 o
   2  13  13        1.53       -8.97     42.76 o
   3  13  13      277.55      278.09     21.46 o
   4  13  13       35.32       31.01     39.04 o
   5  13  13      158.28      148.81     31.44 o
  -8  14  13       80.53      134.27     58.81 o
  -7  14  13      427.26      449.70     60.95 o
  -6  14  13       26.29       71.44     68.92 o
  -5  14  13      254.10      355.26     52.11 o
  -4  14  13      186.45      303.26     69.80 o
  -3  14  13      585.02      635.32     51.57 o
  -2  14  13       45.23       48.85     32.81 o
  -1  14  13      156.00      188.67     31.46 o
   0  14  13      169.68      238.09     31.36 o
   1  14  13      188.55      218.10     31.99 o
   2  14  13        1.55       24.38     42.64 o
   3  14  13      292.78      285.16     27.43 o
   4  14  13        6.85       30.84     25.41 o
  -6  15  13      220.52      254.55     49.48 o
  -5  15  13       25.08       30.28     35.21 o
  -4  15  13       32.64       59.54     32.44 o
  -3  15  13      280.74      415.69     61.50 o
  -2  15  13      223.88      328.53     34.55 o
  -1  15  13       86.29       93.02     31.91 o
   0  15  13        2.31       -1.03     40.85 o
   1  15  13      166.22      134.65     27.23 o
   2  15  13       44.92       45.78     31.71 o
 -14   0  14     1105.64     1070.23     39.06 o
 -12   0  14        1.53       -0.88     28.16 o
 -10   0  14     2246.10     2330.31     60.00 o
  -8   0  14     1173.08     1173.02     40.51 o
  -6   0  14     3228.96     3271.78     49.08 o
  -4   0  14     2642.11     2434.70     40.86 o
  -2   0  14       59.26       51.16     18.70 o
   0   0  14    13022.74    12574.13    117.73 o
   4   0  14     4827.32     4485.79     65.47 o
   6   0  14        0.74       41.06     36.29 o
   8   0  14     2281.37     2310.49     75.41 o
  10   0  14       17.96       45.61     30.01 o
 -15   1  14        1.83       20.93     26.00 o
 -14   1  14      193.73      241.55     22.71 o
 -13   1  14        5.85       21.37     22.82 o
 -12   1  14      271.07      226.88     23.66 o
 -11   1  14       80.34       85.56     29.98 o
 -10   1  14     1526.60     1526.64     27.20 o
  -9   1  14       52.17       75.63     18.15 o
  -8   1  14      108.21      109.01     14.70 o
  -7   1  14       74.55       80.48     12.47 o
  -6   1  14     5841.33     5827.38    104.85 o
  -5   1  14        3.64       13.88     19.03 o
  -4   1  14     2800.87     2873.44     32.75 o
  -3   1  14       41.90       20.01     14.76 o
  -2   1  14     7658.13     7892.50     33.41 o
  -1   1  14        5.29       34.93     32.59 o
   2   1  14     4932.67     4770.04     66.53 o
   3   1  14      104.33      129.00     25.97 o
   4   1  14     3770.16     3595.62     49.68 o
   5   1  14     2457.99     2329.43     32.59 o
   6   1  14     2742.36     2807.29     35.71 o
   7   1  14      553.13      578.46     26.69 o
   8   1  14       10.02       39.03     23.48 o
   9   1  14      175.78      175.30     26.14 o
  10   1  14      764.12      783.88     31.68 o
  11   1  14      125.81      168.47     28.27 o
 -15   2  14        9.13       48.04     29.56 o
 -14   2  14      472.30      462.12     24.19 o
 -13   2  14       40.44       30.71     22.85 o
 -12   2  14      555.28      580.06     25.15 o
 -11   2  14      208.62      264.16     19.38 o
 -10   2  14     2423.22     2357.12     32.06 o
  -9   2  14      278.83      270.23     20.10 o
  -8   2  14     1042.05     1048.88     23.03 o
  -7   2  14      743.62      715.98     15.91 o
  -6   2  14     1094.93     1162.12     25.89 o
  -5   2  14      662.97      710.17     21.26 o
  -4   2  14     6233.12     5765.43     45.53 o
  -3   2  14     2075.83     2090.96     22.92 o
  -2   2  14     3407.20     3280.01     29.82 o
  -1   2  14       43.18       53.49     31.06 o
   0   2  14     5302.27     4992.10     63.61 o
   1   2  14      511.48      439.07      9.09 o
   2   2  14      916.48      801.55     38.48 o
   3   2  14      482.85      494.37     26.81 o
   4   2  14     3353.12     3297.04     35.30 o
   5   2  14      534.87      562.36     24.28 o
   6   2  14      976.66      911.29     39.15 o
   7   2  14      627.76      601.46     33.13 o
   8   2  14      680.30      686.30     39.52 o
   9   2  14      526.60      532.40     28.82 o
  10   2  14        2.03        0.17     26.86 o
  11   2  14       10.99       64.08     35.95 o
 -15   3  14       67.38       44.23     28.39 o
 -14   3  14      146.74      157.68     27.71 o
 -13   3  14      191.71      207.01     24.01 o
 -12   3  14     1156.46     1197.15     42.06 o
 -11   3  14      178.72      184.55     18.28 o
 -10   3  14      121.34      111.36     17.13 o
  -9   3  14     1120.72     1074.31     25.11 o
  -8   3  14     1413.59     1387.91     25.34 o
  -7   3  14     1456.60     1363.99     31.95 o
  -6   3  14      766.50      710.50     12.67 o
  -5   3  14     4642.83     4747.63     30.35 o
  -4   3  14      454.44      527.10     16.99 o
  -3   3  14      288.76      243.94     17.14 o
  -2   3  14     5233.75     5283.92     98.45 o
  -1   3  14     4967.06     4875.84     59.09 o
   0   3  14       37.47       88.74     33.90 o
   1   3  14      740.53      710.25     37.25 o
   2   3  14     1768.39     1736.37     16.36 o
   3   3  14     2845.68     2758.04     33.83 o
   4   3  14        2.17        6.63     20.17 o
   5   3  14        5.01       14.67     27.72 o
   6   3  14     1879.29     1918.82     32.89 o
   7   3  14      800.16      856.47     27.68 o
   8   3  14        8.56        0.48     22.19 o
   9   3  14       88.26      105.74     24.19 o
  10   3  14      478.39      513.58     30.41 o
  11   3  14      201.26      185.33     29.99 o
 -14   4  14      232.55      272.94     27.14 o
 -13   4  14       71.06      103.88     29.74 o
 -12   4  14       84.63      151.27     30.12 o
 -11   4  14      652.68      632.61     20.36 o
 -10   4  14      319.94      289.94     22.03 o
  -8   4  14       68.47       82.81     33.16 o
  -7   4  14     1023.19     1068.44     28.65 o
  -6   4  14      366.92      352.47     20.61 o
  -5   4  14      571.73      610.06     16.62 o
  -4   4  14     1250.89     1291.94     19.27 o
  -3   4  14      631.95      647.40     24.71 o
  -2   4  14      292.80      335.73     17.76 o
  -1   4  14      183.32      184.96     30.20 o
   0   4  14     1779.28     1760.55     48.64 o
   1   4  14      125.09      158.38     25.06 o
   2   4  14       43.33       43.77     12.18 o
   3   4  14     1513.93     1503.08     26.76 o
   4   4  14      777.68      684.91     15.16 o
   5   4  14      916.14      828.81     26.74 o
   6   4  14        0.76        8.43     20.56 o
   7   4  14     1378.99     1358.37     31.94 o
   8   4  14      406.57      483.55     27.02 o
   9   4  14      530.24      538.87     29.45 o
  10   4  14      129.75      124.87     28.96 o
  11   4  14      260.69      278.76     36.68 o
 -14   5  14       38.13       15.95     32.91 o
 -13   5  14      404.50      426.64     86.53 o
 -12   5  14       95.11       94.95     23.61 o
 -11   5  14      161.90      208.38     23.59 o
 -10   5  14       65.91       83.54     27.09 o
  -9   5  14     1010.03     1020.06     30.30 o
  -8   5  14      123.14      132.12     13.97 o
  -7   5  14      879.15      777.24     26.87 o
  -6   5  14      612.13      582.03     22.70 o
  -5   5  14     4453.85     4351.90     29.72 o
  -4   5  14      462.12      395.02     12.99 o
  -3   5  14     1954.64     1863.44     23.79 o
  -2   5  14     5314.32     5309.94     35.47 o
  -1   5  14     5297.50     5075.91     32.85 o
   0   5  14      309.31      329.87     19.79 o
   1   5  14     2640.85     2451.90     26.79 o
   2   5  14      895.32      884.89     14.83 o
   3   5  14     3236.62     3176.16     31.27 o
   4   5  14      694.53      659.51     33.19 o
   5   5  14      178.17      157.27     27.07 o
   6   5  14      152.18      177.91     27.76 o
   7   5  14     1089.77     1025.61     63.75 o
   8   5  14       32.65       28.51     34.68 o
   9   5  14      534.65      617.86     37.86 o
  10   5  14        4.14       57.06     34.60 o
  11   5  14      112.02       99.96     39.60 o
 -14   6  14       40.57       32.79     33.89 o
 -13   6  14       32.80       73.00     30.26 o
 -12   6  14       71.15      114.69     30.15 o
 -11   6  14     2091.39     2129.61     35.23 o
 -10   6  14       19.89       14.45     25.60 o
  -9   6  14       28.49       28.59     22.79 o
  -8   6  14       75.29       96.96     29.56 o
  -7   6  14     4504.09     4582.87     78.19 o
  -6   6  14      397.24      368.71     20.66 o
  -5   6  14      191.51      212.63     17.04 o
  -4   6  14      333.39      318.33     15.51 o
  -3   6  14     7252.67     7011.15     30.08 o
  -2   6  14      301.55      306.45     20.19 o
  -1   6  14      693.83      708.73     78.74 o
   0   6  14      412.22      437.54     21.80 o
   1   6  14     4069.96     3931.08     29.76 o
   2   6  14      104.86       75.72     13.18 o
   3   6  14      103.89      104.43     13.79 o
   4   6  14      318.73      328.92     25.01 o
   5   6  14     2975.54     2909.62     47.16 o
   6   6  14       24.78        4.87     45.58 o
   7   6  14      507.25      494.31     32.77 o
   8   6  14       21.30        8.64     24.19 o
   9   6  14      432.81      443.27     29.83 o
  10   6  14        1.56       66.00     53.47 o
 -13   7  14      527.38      554.08     28.90 o
 -12   7  14       31.47       55.59     24.38 o
 -11   7  14        0.01       11.23     35.41 o
 -10   7  14      471.73      429.24     23.85 o
  -9   7  14     1652.32     1665.29     35.53 o
  -8   7  14      665.23      624.30     26.44 o
  -7   7  14       56.59       54.75     34.24 o
  -6   7  14      663.98      648.79     23.56 o
  -5   7  14     1285.35     1333.84     30.26 o
  -4   7  14     2487.29     2374.23     23.18 o
  -3   7  14     1447.56     1281.89     30.05 o
  -2   7  14      967.26      871.88     30.95 o
  -1   7  14     3743.34     3573.43     42.93 o
   0   7  14     1062.83     1031.87     82.77 o
   1   7  14      697.25      697.10     43.44 o
   2   7  14        7.01       22.16     25.54 o
   3   7  14     3256.29     3173.57     52.06 o
   4   7  14        9.44       27.19     31.79 o
   5   7  14      214.59      229.63     43.74 o
   6   7  14       75.08      106.64     23.45 o
   7   7  14      516.53      497.01     27.18 o
   8   7  14        4.55       11.25     25.38 o
   9   7  14      537.59      585.39     31.38 o
  10   7  14       26.71       73.23     38.86 o
 -13   8  14       84.54      135.03     37.41 o
 -12   8  14       27.89       27.05     34.60 o
 -11   8  14     1253.51     1163.73     30.32 o
 -10   8  14        2.18       16.22     22.62 o
  -9   8  14        4.68        4.52     24.48 o
  -8   8  14      155.15      214.40     25.23 o
  -7   8  14      931.35      919.05     50.62 o
  -6   8  14      854.00      808.29     24.21 o
  -5   8  14      429.20      416.68     25.16 o
  -4   8  14      188.10      180.64     22.36 o
  -3   8  14     2091.87     2007.08     28.41 o
  -2   8  14      204.78      135.61     30.19 o
  -1   8  14     2212.53     2145.56     48.56 o
   0   8  14       12.52       26.92     18.86 o
   1   8  14      807.74      773.07     35.19 o
   2   8  14       62.13       23.27     21.09 o
   3   8  14      462.81      445.31     25.25 o
   4   8  14      107.80      154.79     46.67 o
   5   8  14      882.70      844.87     31.45 o
   6   8  14      218.59      238.34     27.50 o
   7   8  14      580.15      596.98     38.57 o
   8   8  14      220.85      216.62     30.33 o
   9   8  14      109.64      119.47     28.55 o
 -12   9  14      130.17      132.35     35.03 o
 -11   9  14       36.45       36.06     33.24 o
 -10   9  14      816.09      798.70     57.20 o
  -9   9  14     2780.38     2703.16     71.01 o
  -8   9  14       39.84      103.17     38.95 o
  -7   9  14       16.85       10.86     40.63 o
  -6   9  14      545.38      522.93     44.49 o
  -5   9  14     2121.55     2191.53     34.33 o
  -4   9  14       80.57       73.90     24.58 o
  -3   9  14      325.73      304.06     20.96 o
  -2   9  14     1468.38     1525.45     38.98 o
  -1   9  14     2590.92     2515.76     36.84 o
   0   9  14       33.59       27.98     16.52 o
   1   9  14       77.49       61.58     36.57 o
   2   9  14      125.55      108.44     18.65 o
   3   9  14     1763.40     1766.37     26.69 o
   4   9  14       56.76       66.80     24.21 o
   5   9  14       34.44       51.46     25.44 o
   6   9  14     1032.27      970.51     35.03 o
   7   9  14      619.23      627.14     33.03 o
   8   9  14        1.84       18.78     26.51 o
   9   9  14      127.00      144.86     29.91 o
 -12  10  14      819.77      898.56     41.91 o
 -11  10  14      497.48      504.03     40.45 o
 -10  10  14      127.83       75.51     52.90 o
  -9  10  14       32.21       34.37     43.65 o
  -8  10  14     1515.85     1544.00     42.95 o
  -7  10  14     1224.97     1261.00     56.17 o
  -6  10  14       67.38       45.98     42.23 o
  -5  10  14       45.29       38.92     24.08 o
  -4  10  14     2087.38     2194.68     46.82 o
  -3  10  14     1516.12     1577.81     44.78 o
  -2  10  14      328.97      438.83     56.20 o
  -1  10  14        0.19       30.91     25.48 o
   0  10  14     1036.21     1014.50     23.95 o
   1  10  14      402.17      428.64     20.94 o
   2  10  14      199.73      179.33     19.88 o
   3  10  14       10.09       14.76     24.27 o
   4  10  14      730.62      768.46     23.90 o
   5  10  14      149.75      187.53     48.91 o
   6  10  14       47.81       51.82     28.57 o
   7  10  14        5.47        6.57     31.08 o
   8  10  14      100.41      154.54     35.01 o
 -11  11  14       77.79       61.31     36.39 o
 -10  11  14      652.25      663.85     59.70 o
  -9  11  14      359.28      354.52     57.02 o
  -8  11  14      216.19      251.09     50.66 o
  -7  11  14       40.58       51.04     45.40 o
  -6  11  14      469.65      415.99     47.13 o
  -5  11  14      247.97      274.67     39.84 o
  -4  11  14      305.19      281.66     31.29 o
  -3  11  14        1.10       35.47     28.95 o
  -2  11  14     1783.85     1756.73     36.30 o
  -1  11  14      228.87      237.75     26.58 o
   0  11  14      189.10      161.86     19.88 o
   1  11  14       15.64       33.36     23.44 o
   2  11  14       49.96       49.53     17.95 o
   3  11  14        0.26        7.14     34.81 o
   4  11  14        1.19        3.06     26.30 o
   5  11  14       42.97       43.37     40.55 o
   6  11  14      609.47      569.67     52.23 o
   7  11  14       87.15      142.82     41.22 o
 -10  12  14      325.65      322.29     45.36 o
  -9  12  14        8.79       -6.74     46.59 o
  -8  12  14      508.22      522.08     49.53 o
  -7  12  14       46.36       62.84     46.10 o
  -6  12  14      301.29      363.87     45.53 o
  -5  12  14       47.34       64.43     30.12 o
  -4  12  14      245.66      288.33     31.10 o
  -3  12  14      292.94      321.26     29.60 o
  -2  12  14        0.30       32.83     40.98 o
  -1  12  14       16.08       28.86     26.41 o
   0  12  14      665.85      664.59     31.21 o
   1  12  14      145.70      153.69     27.48 o
   2  12  14       55.17       47.09     25.27 o
   3  12  14        9.75       20.88     21.60 o
   4  12  14      898.32      952.74     52.34 o
   5  12  14       41.99       68.67     44.09 o
   6  12  14       23.66       44.41     44.41 o
  -8  13  14      156.36      223.08     48.24 o
  -7  13  14       41.02      100.67     47.72 o
  -6  13  14      830.86      900.24     66.59 o
  -5  13  14      177.32      214.17     35.65 o
  -4  13  14      109.72      114.44     30.42 o
  -3  13  14        4.14       33.28     47.18 o
  -2  13  14      837.19      910.75     61.05 o
  -1  13  14       16.74       70.88     29.46 o
   0  13  14       45.52       44.74     28.66 o
   1  13  14       36.65       12.25     28.65 o
   2  13  14      985.23      978.39     29.70 o
   3  13  14        0.02       31.44     28.92 o
   4  13  14        8.27       14.47     40.00 o
   5  13  14       28.97       64.98     43.08 o
  -7  14  14      129.23      192.46     37.94 o
  -6  14  14      181.84      206.99     77.97 o
  -5  14  14       31.99       94.58     52.84 o
  -4  14  14      485.23      516.89     57.28 o
  -3  14  14      136.88      272.01     61.13 o
  -2  14  14      127.89      143.93     45.12 o
  -1  14  14        7.20       35.26     30.90 o
   0  14  14      692.23      744.09     35.71 o
   1  14  14      285.61      315.93     57.99 o
   2  14  14      172.04       96.75     31.09 o
   3  14  14        8.13        9.67     32.10 o
   4  14  14      247.46      298.83     34.27 o
  -5  15  14      146.81      236.75     84.44 o
  -4  15  14      154.37      180.48     38.44 o
  -3  15  14        3.35       83.91     43.74 o
  -2  15  14      220.59      331.16     35.89 o
  -1  15  14      258.90      338.84     35.21 o
   0  15  14        6.06       -2.05     41.67 o
 -15   0  15      401.25      510.06     63.64 o
 -13   0  15      646.13      604.69     32.65 o
 -11   0  15      759.61      779.29     47.60 o
  -9   0  15      168.75      165.23     38.05 o
  -7   0  15      192.94      169.60     29.01 o
  -5   0  15       12.74       -3.29     25.21 o
  -3   0  15     3746.61     4025.18     37.78 o
   3   0  15        0.88       21.85     41.78 o
   5   0  15     2952.95     2890.80     63.88 o
   7   0  15      836.79     1001.15     54.28 o
   9   0  15     1142.65     1209.52     56.84 o
  11   0  15      219.38      332.86     53.50 o
 -15   1  15        3.16       23.74     23.93 o
 -14   1  15       61.80       92.83     22.65 o
 -13   1  15      632.49      632.25     23.99 o
 -12   1  15        2.91       49.48     22.35 o
 -11   1  15        3.01       -3.99     26.24 o
 -10   1  15        4.63       21.32     19.63 o
  -9   1  15     2483.92     2309.26     32.76 o
  -8   1  15       14.32        8.71     16.81 o
  -7   1  15      679.81      718.74     19.51 o
  -6   1  15       64.84       40.01     20.19 o
  -5   1  15     4678.60     4471.73     38.93 o
  -4   1  15       37.60       25.78     15.11 o
  -3   1  15       52.50       59.92     15.18 o
  -2   1  15      531.10      591.67     16.15 o
  -1   1  15    13446.07    14098.71     67.92 o
   0   1  15       29.30       69.16     37.59 o
   1   1  15        2.25       62.83     31.34 o
   2   1  15        0.35       30.39     23.03 o
   3   1  15     4124.83     3989.78     80.14 o
   4   1  15      125.91      166.86     30.98 o
   5   1  15        4.23       57.15     30.53 o
   6   1  15      343.33      325.33     24.60 o
   7   1  15     2725.27     2645.43     64.68 o
   8   1  15        0.11       28.93     23.71 o
   9   1  15        5.50       39.29     25.68 o
  10   1  15       55.09       75.04     27.43 o
  11   1  15      927.64     1003.12     35.46 o
 -15   2  15      362.46      395.87     30.16 o
 -14   2  15       13.85       52.17     22.24 o
 -13   2  15        1.76       13.55     34.89 o
 -12   2  15      550.37      552.66     25.24 o
 -11   2  15     2484.74     2534.59     32.21 o
 -10   2  15      339.06      372.93     22.45 o
  -9   2  15       26.53        5.51     24.55 o
  -8   2  15      956.02      913.70     16.82 o
  -7   2  15     6602.64     6538.38     33.10 o
  -6   2  15      877.08      848.58     25.96 o
  -5   2  15       15.12        6.17     19.15 o
  -4   2  15      208.59      172.92     16.16 o
  -3   2  15     9031.02     9015.98     82.76 o
  -2   2  15     1392.44     1379.90     22.17 o
  -1   2  15      142.06      130.47     65.10 o
   0   2  15      763.55      770.85     41.53 o
   1   2  15     6278.91     6207.90     70.89 o
   2   2  15     2006.95     2044.07     37.87 o
   3   2  15        4.53       18.45     25.16 o
   4   2  15      428.23      397.13     32.92 o
   5   2  15     1977.97     2035.00     32.63 o
   6   2  15      402.63      380.48     23.55 o
   7   2  15       14.05       23.70     22.84 o
   8   2  15       19.52       47.46     25.02 o
   9   2  15      800.28      854.28     31.36 o
  10   2  15      110.39      101.05     28.77 o
  11   2  15       20.32       29.25     30.27 o
 -15   3  15      338.21      399.55     44.19 o
 -14   3  15      271.59      236.36     27.15 o
 -13   3  15      201.26      177.43     32.26 o
 -12   3  15      490.36      503.77     24.92 o
 -11   3  15       95.21      101.53     17.41 o
 -10   3  15      841.19      842.19     26.27 o
  -9   3  15     1111.74      991.59     29.98 o
  -8   3  15     1440.21     1398.83     33.69 o
  -7   3  15       24.62       34.80     19.31 o
  -6   3  15     1475.32     1466.47     21.53 o
  -5   3  15     1481.68     1394.67     23.05 o
  -4   3  15     2908.45     2954.48     26.38 o
  -3   3  15      322.64      276.60     15.96 o
  -2   3  15     1110.25     1061.04     19.58 o
  -1   3  15     1624.28     1552.69     42.34 o
   0   3  15     2216.98     2194.29     52.14 o
   1   3  15      452.77      457.97     30.71 o
   2   3  15      572.88      542.18     11.19 o
   3   3  15      162.50      158.55     29.25 o
   4   3  15     1843.37     1722.52     31.66 o
   5   3  15        2.73       24.89     27.62 o
   6   3  15       84.23       60.29     24.07 o
   7   3  15     1077.65     1059.53     29.99 o
   8   3  15      211.83      206.43     26.40 o
   9   3  15      126.63      183.78     26.53 o
  10   3  15      178.73      188.32     28.85 o
  11   3  15      426.04      470.00     35.96 o
 -14   4  15      659.70      661.99     67.71 o
 -13   4  15       33.86       59.22     32.15 o
 -12   4  15       97.36      118.99     23.89 o
 -11   4  15       62.32       74.76     22.48 o
 -10   4  15     1160.34     1138.96     28.45 o
  -9   4  15       92.03       50.47     22.95 o
  -8   4  15      176.54      187.38     23.82 o
  -7   4  15      509.61      536.44     34.46 o
  -6   4  15     2496.04     2357.30     38.44 o
  -5   4  15       19.62       20.44     14.51 o
  -4   4  15       72.48       81.34     14.62 o
  -3   4  15      983.50     1023.35     27.07 o
  -2   4  15      282.18      253.15     15.91 o
  -1   4  15      162.37      132.52     35.44 o
   0   4  15      960.65      887.61     42.42 o
   1   4  15      300.36      294.49     34.26 o
   2   4  15       69.26       71.66     11.75 o
   3   4  15     1417.01     1251.25     27.53 o
   4   4  15      305.19      305.47     22.69 o
   5   4  15      575.39      556.15     26.71 o
   6   4  15       62.01       46.90     23.20 o
   7   4  15      135.17      160.59     25.80 o
   8   4  15      488.65      488.67     29.52 o
   9   4  15      351.79      442.59     29.81 o
  10   4  15       39.08       90.68     29.24 o
 -14   5  15      138.88      133.23     36.84 o
 -13   5  15       68.04       73.23     32.41 o
 -12   5  15      817.56      814.16     43.15 o
 -11   5  15       59.35       47.70     21.99 o
 -10   5  15      391.28      455.58     37.02 o
  -9   5  15     2023.99     1988.57     38.25 o
  -8   5  15     1312.31     1351.41     32.31 o
  -7   5  15       72.82       52.73     20.37 o
  -6   5  15     1017.09      979.92     24.35 o
  -5   5  15     5151.75     5040.66     33.43 o
  -4   5  15     1679.51     1722.07     18.43 o
  -3   5  15     3324.98     3313.15     26.62 o
  -2   5  15      894.17      857.85     19.12 o
  -1   5  15     1588.03     1566.87     66.31 o
   0   5  15      578.73      611.65     21.08 o
   1   5  15       39.06       39.53     17.28 o
   2   5  15     1041.39      989.00     15.04 o
   3   5  15       93.09       81.79     11.28 o
   4   5  15      333.07      320.04     28.39 o
   5   5  15      102.93       40.21     30.73 o
   6   5  15      550.01      556.31     33.83 o
   7   5  15      115.98      174.54     28.90 o
   8   5  15       84.54       88.88     32.67 o
   9   5  15        8.09       22.79     32.92 o
  10   5  15      622.54      677.66     40.63 o
 -14   6  15      105.61       94.12     35.56 o
 -13   6  15       32.93       42.64     26.48 o
 -12   6  15      444.60      462.87     30.10 o
 -11   6  15       58.76       93.12     22.84 o
 -10   6  15     1391.83     1370.67     29.81 o
  -9   6  15       50.68       24.92     31.13 o
  -8   6  15     1057.57     1054.77     30.73 o
  -7   6  15      477.01      537.05     30.18 o
  -6   6  15     3259.28     3157.68     35.54 o
  -5   6  15      992.65     1012.50     26.97 o
  -4   6  15     3126.27     3068.25     32.51 o
  -3   6  15      697.58      672.50     13.78 o
  -2   6  15    11853.91    11768.33     59.26 o
  -1   6  15      225.21      225.27     41.83 o
   0   6  15     1933.43     1959.91     29.56 o
   1   6  15      656.43      661.61     18.84 o
   2   6  15     2708.10     2627.07     21.80 o
   3   6  15      149.93      115.85     13.53 o
   4   6  15      494.90      507.45     37.41 o
   5   6  15       26.73       47.74     27.92 o
   6   6  15      758.08      712.65     39.19 o
   7   6  15       26.48        9.77     33.95 o
   8   6  15      761.16      805.52     41.19 o
   9   6  15       13.01       46.96     38.53 o
  10   6  15      162.65      182.44     37.92 o
 -13   7  15        4.68       45.74     27.33 o
 -12   7  15      491.29      505.89     28.51 o
 -11   7  15        0.13        5.82     23.40 o
 -10   7  15      211.74      170.79     27.17 o
  -9   7  15        0.13       15.60     29.27 o
  -8   7  15      834.78      820.78     29.31 o
  -7   7  15       10.83        7.15     40.46 o
  -6   7  15      472.34      440.50     22.52 o
  -5   7  15       50.03       81.04     14.86 o
  -4   7  15     2251.54     2185.03     23.27 o
  -3   7  15      239.11      199.41     23.32 o
  -2   7  15     3404.70     3197.93     42.14 o
  -1   7  15     1035.64     1054.05     33.58 o
   0   7  15     2628.73     2473.70     56.20 o
   1   7  15       39.97       39.74     40.85 o
   2   7  15     1113.39     1082.22     37.55 o
   3   7  15      366.59      365.31     20.36 o
   4   7  15      765.87      743.30     33.49 o
   5   7  15      160.61      111.56     33.37 o
   6   7  15     1314.20     1284.92     41.52 o
   7   7  15      217.27      210.56     33.07 o
   8   7  15      309.41      306.67     35.98 o
   9   7  15       32.86       50.43     38.78 o
 -13   8  15      105.24      125.61     35.91 o
 -12   8  15        0.45       13.97     30.97 o
 -11   8  15        3.52       26.80     24.18 o
 -10   8  15     1307.61     1230.23     34.55 o
  -9   8  15        5.54       27.33     23.34 o
  -8   8  15      212.83      204.04     23.27 o
  -7   8  15       73.00       41.72     35.88 o
  -6   8  15      312.21      299.13     37.78 o
  -5   8  15        1.36       40.24     23.04 o
  -4   8  15      583.13      553.34     25.42 o
  -3   8  15        3.77       36.66     24.35 o
  -2   8  15      818.98      836.77     23.30 o
  -1   8  15        2.83       85.44     30.86 o
   0   8  15     1692.13     1665.18     41.29 o
   1   8  15      383.08      365.46     27.23 o
   2   8  15       15.30       21.76     32.34 o
   3   8  15      235.58      225.87     20.61 o
   4   8  15     1574.72     1570.21     67.11 o
   5   8  15      487.42      483.68     35.92 o
   6   8  15      253.46      277.92     35.45 o
   7   8  15       76.00       76.09     38.48 o
   8   8  15      696.93      699.12     41.27 o
   9   8  15       21.22       52.90     40.96 o
 -12   9  15      166.17      198.92     36.38 o
 -11   9  15       89.88       97.98     36.31 o
 -10   9  15      693.33      610.12     49.96 o
  -9   9  15      276.81      387.63     51.28 o
  -8   9  15     1060.31     1176.82     57.62 o
  -7   9  15        0.51       -3.97     36.63 o
  -6   9  15     1439.32     1334.11     50.24 o
  -5   9  15      244.44      278.34     28.16 o
  -4   9  15     4704.48     4615.20     98.71 o
  -3   9  15        2.55       40.33     22.52 o
  -2   9  15      640.39      605.42     22.99 o
  -1   9  15      276.30      322.16     34.98 o
   0   9  15      642.84      663.65     20.92 o
   1   9  15      594.06      531.92     34.43 o
   2   9  15      885.67      838.56     22.16 o
   3   9  15      173.96      169.07     18.74 o
   4   9  15      672.87      751.70     47.37 o
   5   9  15       13.07       40.57     42.08 o
   6   9  15       68.73       68.23     54.75 o
   7   9  15      512.64      460.49     40.97 o
   8   9  15      143.55      168.71     30.81 o
 -11  10  15      429.46      450.94     40.39 o
 -10  10  15      389.52      330.12     51.31 o
  -9  10  15      219.71      208.10     51.93 o
  -8  10  15      215.28      284.99     52.79 o
  -7  10  15     1281.43     1257.10     55.01 o
  -6  10  15      464.11      383.35     42.76 o
  -5  10  15        7.76       15.00     24.40 o
  -4  10  15      314.99      353.64     30.60 o
  -3  10  15     2694.88     2865.26     34.55 o
  -2  10  15     1249.03     1274.69     31.41 o
  -1  10  15       38.23       56.01     29.84 o
   0  10  15      152.97      140.44     19.63 o
   1  10  15     1028.51     1042.18     24.37 o
   2  10  15       63.56       48.29     19.40 o
   3  10  15       35.54       17.05     24.68 o
   4  10  15      427.30      424.62     42.37 o
   5  10  15      914.64      965.13     50.94 o
   6  10  15       72.76       98.44     43.19 o
   7  10  15        2.02        7.38     29.95 o
   8  10  15      336.02      356.61     31.26 o
 -11  11  15       86.87       56.33     39.01 o
  -9  11  15      859.46      863.32     59.33 o
  -8  11  15      379.89      426.37     53.68 o
  -7  11  15        8.05       39.71     37.49 o
  -5  11  15     1410.88     1476.03     40.48 o
  -4  11  15      330.30      291.02     26.90 o
  -2  11  15       85.60      164.94     50.75 o
  -1  11  15     1191.61     1166.36     34.80 o
   0  11  15      129.23      144.43     19.34 o
   1  11  15      225.48      208.95     21.08 o
   2  11  15      134.40      108.74     22.93 o
   3  11  15      719.24      729.18     24.81 o
   4  11  15       23.26       47.25     41.40 o
   5  11  15        0.49        8.59     44.35 o
   6  11  15       74.55      145.99     46.43 o
   7  11  15      329.07      319.88     55.22 o
 -10  12  15        0.28       24.19     49.18 o
  -9  12  15      121.50       70.54     46.18 o
  -8  12  15        0.01       73.70     48.94 o
  -7  12  15      348.27      369.91     51.31 o
  -6  12  15       70.95       69.86     39.96 o
  -5  12  15       12.73       41.72     50.55 o
  -4  12  15       17.50       39.93     28.41 o
  -3  12  15      409.37      477.10     32.20 o
  -2  12  15       71.41       98.35     29.00 o
  -1  12  15        1.90       29.34     26.18 o
   0  12  15        8.71       15.81     27.25 o
   1  12  15      448.71      464.58     49.54 o
   2  12  15        6.26       18.87     21.84 o
   3  12  15      141.28      141.38     28.30 o
   4  12  15       56.19       34.40     41.50 o
   5  12  15      448.01      485.86     49.38 o
   6  12  15       30.39       51.50     47.74 o
  -8  13  15       55.23      114.95     49.42 o
  -7  13  15       23.07        0.87     44.25 o
  -6  13  15       13.43        7.95     49.26 o
  -5  13  15      636.63      633.10     66.45 o
  -4  13  15       66.14       87.00     33.28 o
  -3  13  15        9.34       47.86     46.38 o
  -2  13  15        0.27        6.93     28.54 o
  -1  13  15     1318.10     1410.87     43.54 o
   0  13  15        3.70       22.48     42.95 o
   1  13  15       33.94       22.16     31.09 o
   2  13  15        0.37        7.90     30.39 o
   3  13  15      554.51      595.37     27.83 o
   4  13  15        8.70       79.33     43.32 o
  -7  14  15      532.13      623.72     62.27 o
  -6  14  15       22.96       27.35     52.24 o
  -5  14  15       12.81       47.58     44.83 o
  -4  14  15       54.52       60.05     32.95 o
  -3  14  15      636.01      776.37     37.81 o
  -2  14  15       32.72      136.98     62.95 o
  -1  14  15       13.15       13.92     32.23 o
   0  14  15       35.06       64.17     32.77 o
   1  14  15      895.11     1019.79     60.50 o
   2  14  15       28.27       34.04     31.78 o
   3  14  15        1.88        2.27     47.45 o
  -3  15  15        0.07       62.28     51.02 o
  -2  15  15       36.95      142.32     63.33 o
  -1  15  15      522.04      622.17     38.30 o
   0  15  15       17.58       48.95     47.43 o
 -14   0  16     1124.06     1120.41     47.64 o
 -12   0  16      896.99      841.97     51.84 o
 -10   0  16     2460.19     2447.83     36.47 o
  -8   0  16      551.21      581.52     38.20 o
  -6   0  16      602.97      609.53     34.54 o
  -4   0  16      346.03      393.98     29.77 o
  -2   0  16     2945.82     3232.29     36.16 o
   0   0  16       44.75       -3.10     32.02 o
   2   0  16      250.42      223.45     41.04 o
   4   0  16     4031.88     3844.81     69.60 o
   6   0  16     3621.47     3215.40     65.86 o
   8   0  16      327.14      376.68     51.54 o
  10   0  16      641.50      646.64     54.62 o
 -15   1  16       39.19      121.78     26.13 o
 -14   1  16        3.45       23.76     21.98 o
 -13   1  16       55.89       81.41     24.30 o
 -12   1  16     2238.79     2319.51     47.27 o
 -11   1  16       50.66       93.17     22.65 o
 -10   1  16      112.23      125.41     19.66 o
  -9   1  16        1.75       10.49     21.51 o
  -8   1  16     2656.22     2705.78     27.21 o
  -7   1  16        1.59       -5.45     21.58 o
  -6   1  16       20.78       10.81     18.56 o
  -5   1  16      362.38      343.63     21.28 o
  -4   1  16     6027.56     6099.88     36.74 o
  -3   1  16      265.85      254.57     17.80 o
  -2   1  16        0.66       17.54     34.53 o
  -1   1  16       89.80      232.09     26.69 o
   0   1  16     5375.76     5236.38     47.89 o
   1   1  16      185.22      176.99     28.84 o
   2   1  16      681.72      651.13     32.20 o
   3   1  16       78.06      109.58     29.96 o
   4   1  16     3758.60     3543.00     49.43 o
   5   1  16       24.67       56.39     28.79 o
   6   1  16      352.53      405.79     33.95 o
   7   1  16       56.92       81.86     30.23 o
   8   1  16      993.61      954.32     31.57 o
   9   1  16        6.16       45.10     33.63 o
  10   1  16       55.99       97.40     29.44 o
 -14   2  16      687.51      698.13     31.85 o
 -13   2  16        3.62        6.42     23.86 o
 -12   2  16        1.21        9.44     21.60 o
 -11   2  16      585.94      609.44     26.11 o
 -10   2  16     2841.61     2801.71     34.61 o
  -9   2  16        1.72       31.78     23.81 o
  -8   2  16      159.54      178.17     15.29 o
  -7   2  16      551.83      547.14     15.35 o
  -6   2  16     2460.01     2424.14     34.29 o
  -5   2  16      183.09      149.27     17.11 o
  -4   2  16      870.95      871.44     24.04 o
  -3   2  16     1422.21     1398.99     29.99 o
  -2   2  16     4471.63     4373.68     51.73 o
  -1   2  16      960.36      961.43     30.92 o
   0   2  16      249.20      222.69     26.53 o
   1   2  16     1126.78     1109.19     34.36 o
   2   2  16     3838.67     3734.02    118.96 o
   3   2  16      515.99      514.95     31.61 o
   4   2  16      272.08      289.29     39.60 o
   5   2  16     1804.27     1743.24     69.58 o
   6   2  16     2281.68     2199.02     33.35 o
   7   2  16        8.22        4.58     23.39 o
   8   2  16       48.43       73.51     25.52 o
   9   2  16      137.59      160.53     28.10 o
  10   2  16      375.44      436.13     31.31 o
 -14   3  16      106.69      136.76     37.36 o
 -13   3  16       32.07       43.75     34.44 o
 -12   3  16      825.31      855.41     27.88 o
 -11   3  16       97.64       99.16     18.28 o
 -10   3  16      384.67      385.24     33.57 o
  -9   3  16     1442.56     1429.63     54.68 o
  -8   3  16     2141.10     2055.45     45.96 o
  -7   3  16      225.27      211.44     11.63 o
  -6   3  16      498.72      556.94     19.23 o
  -5   3  16     2778.95     2720.65     27.10 o
  -4   3  16       26.65       27.77     15.71 o
  -3   3  16     1681.59     1723.82     23.71 o
  -2   3  16       91.92       95.53     16.11 o
  -1   3  16     1069.56     1012.18     40.51 o
   0   3  16     1964.91     1952.46     51.91 o
   1   3  16        1.34       -1.90     38.98 o
   2   3  16     2010.55     1952.20     39.86 o
   3   3  16       31.63       33.97     38.08 o
   4   3  16      225.27      227.68     24.83 o
   5   3  16        8.60       15.45     25.41 o
   6   3  16       95.49       83.60     25.33 o
   7   3  16      438.88      451.11     26.77 o
   8   3  16      606.96      627.78     31.24 o
   9   3  16      114.78      134.81     28.38 o
  10   3  16       86.95       95.67     30.54 o
 -14   4  16      265.63      279.86     38.10 o
 -13   4  16      794.98      782.30     40.32 o
 -12   4  16       26.49       52.02     28.15 o
 -11   4  16       80.09       79.60     21.77 o
 -10   4  16      773.26      760.54     26.24 o
  -9   4  16      385.44      394.64     22.81 o
  -8   4  16       77.61       70.74     24.07 o
  -7   4  16      111.87      101.06     24.42 o
  -6   4  16      104.27      123.26     19.43 o
  -5   4  16      139.09      139.55     16.37 o
  -4   4  16       53.88       48.09     14.46 o
  -3   4  16       30.73       43.67     15.64 o
  -2   4  16        3.88        3.27     15.99 o
  -1   4  16       38.97       40.62     37.84 o
   0   4  16     1217.81     1228.50     43.60 o
   1   4  16     1186.84     1035.53     47.33 o
   2   4  16      665.44      724.05     41.11 o
   3   4  16      103.25       64.68     26.92 o
   4   4  16     1063.18      993.81     28.44 o
   5   4  16     2316.69     2263.55     50.27 o
   6   4  16      462.54      504.59     27.85 o
   7   4  16        0.13       35.76     28.74 o
   8   4  16      332.85      377.32     30.00 o
   9   4  16      761.00      767.76     34.07 o
  10   4  16      115.29      120.26     30.19 o
 -14   5  16       87.72       72.39     35.32 o
 -13   5  16      235.46      289.07     27.10 o
 -12   5  16      317.35      342.07     25.47 o
 -11   5  16      328.92      321.24     24.65 o
 -10   5  16      105.39       67.95     21.57 o
  -9   5  16      323.04      344.94     22.90 o
  -8   5  16      840.38      836.98     33.82 o
  -7   5  16      778.10      797.12     28.66 o
  -6   5  16       96.89      123.20     31.75 o
  -5   5  16      990.48     1025.72     29.52 o
  -4   5  16       41.28       46.91     15.58 o
  -3   5  16      736.47      690.01     25.36 o
  -2   5  16        1.49        7.28     19.75 o
  -1   5  16     2261.91     2270.50     37.99 o
   0   5  16      351.95      399.00     38.79 o
   1   5  16       23.80       29.77     43.51 o
   2   5  16     1382.12     1344.24     24.61 o
   3   5  16     1334.28     1362.93     34.94 o
   4   5  16     1110.70      991.10     36.13 o
   5   5  16       55.10       44.22     26.91 o
   6   5  16       44.94        6.54     29.25 o
   7   5  16     1011.92     1002.09     37.77 o
   8   5  16      139.97      153.73     31.61 o
   9   5  16       10.55       38.82     32.46 o
  10   5  16        5.44       71.11     60.02 o
 -13   6  16      145.52      181.21     28.02 o
 -12   6  16       10.06       56.99     40.74 o
 -11   6  16      640.81      679.83     27.59 o
 -10   6  16       83.19      123.94     26.79 o
  -9   6  16     1326.59     1241.33     44.64 o
  -8   6  16      535.94      570.61     26.01 o
  -7   6  16     1866.65     1949.47     34.25 o
  -6   6  16      697.15      671.76     25.17 o
  -5   6  16      131.85      184.69     35.26 o
  -4   6  16      393.92      400.17     19.73 o
  -3   6  16     2342.87     2394.82     23.03 o
  -2   6  16      459.48      507.98     17.82 o
  -1   6  16     1205.83     1235.90     34.48 o
   0   6  16     1321.52     1265.69     27.78 o
   1   6  16     6306.56     6146.50     43.17 o
   2   6  16      666.71      669.71     18.37 o
   3   6  16      898.71      870.45     56.25 o
   4   6  16      203.91      192.04     28.90 o
   5   6  16     2078.44     2003.63     43.66 o
   6   6  16      135.18      145.29     34.41 o
   7   6  16      367.86      397.62     37.64 o
   8   6  16        0.46       15.10     36.87 o
   9   6  16      421.22      408.37     42.86 o
 -13   7  16      261.60      299.30     29.99 o
 -12   7  16        3.63       40.59     25.10 o
 -11   7  16      753.39      757.55     27.56 o
 -10   7  16      305.66      301.27     27.47 o
  -9   7  16      619.87      593.58     24.07 o
  -8   7  16      177.22      213.14     25.27 o
  -7   7  16      706.84      728.02     34.70 o
  -6   7  16       99.35      109.14     21.16 o
  -5   7  16     1210.69     1087.39     20.31 o
  -4   7  16      969.00      907.54     18.64 o
  -3   7  16     2620.24     2548.06     41.81 o
  -2   7  16      425.11      438.28     30.91 o
  -1   7  16     2515.47     2431.95     40.96 o
   0   7  16     1049.53     1001.48     50.95 o
   1   7  16      543.03      501.49     49.35 o
   2   7  16       78.15       47.63     19.56 o
   3   7  16     1942.04     1886.04     39.85 o
   4   7  16       25.20       33.90     30.80 o
   5   7  16       79.63      100.26     29.27 o
   6   7  16      147.96      166.95     32.36 o
   7   7  16      761.13      774.29     48.90 o
   8   7  16        3.07       39.17     37.90 o
   9   7  16       14.18       17.09     40.66 o
 -13   8  16      427.47      468.19     30.87 o
 -12   8  16        1.35       19.70     25.44 o
 -11   8  16      212.39      199.87     26.73 o
 -10   8  16       60.88       87.52     27.35 o
  -9   8  16     1008.84     1038.47     29.01 o
  -8   8  16       31.02       21.22     23.02 o
  -7   8  16      996.33      970.58     49.41 o
  -6   8  16      343.46      301.26     43.12 o
  -5   8  16      254.06      243.99     25.52 o
  -4   8  16       20.25       17.48     24.03 o
  -3   8  16     1128.03     1138.51     60.45 o
  -2   8  16      251.00      297.44     30.32 o
  -1   8  16      396.02      435.47     31.47 o
   0   8  16       35.89       85.50     49.12 o
   1   8  16     2055.61     1989.34     42.76 o
   2   8  16       48.02       26.95     21.50 o
   3   8  16      208.88      187.27     29.57 o
   4   8  16        5.09        1.34     28.95 o
   5   8  16      815.32      789.87     37.32 o
   6   8  16       59.00       54.94     32.60 o
   7   8  16        7.38       19.52     37.02 o
   8   8  16      138.29      149.31     41.30 o
 -12   9  16      113.46      150.78     38.38 o
 -11   9  16      544.42      548.30     38.62 o
 -10   9  16       64.53       12.02     48.25 o
  -9   9  16     1146.34     1068.05     53.65 o
  -8   9  16      687.87      714.91     56.27 o
  -7   9  16      279.50      289.38     47.39 o
  -6   9  16        7.34       12.76     40.15 o
  -5   9  16      682.91      709.07     29.00 o
  -4   9  16      507.74      582.57     54.20 o
  -3   9  16     1042.25     1084.53     29.26 o
  -2   9  16      118.57       65.86     22.07 o
  -1   9  16     2204.90     2220.30     31.34 o
   0   9  16      546.57      556.19     44.37 o
   1   9  16      530.68      518.30     21.64 o
   2   9  16      115.17       92.83     18.19 o
   3   9  16     1246.84     1147.91     37.51 o
   4   9  16       55.03       33.34     30.18 o
   5   9  16      422.99      396.02     32.40 o
   6   9  16        7.02       15.49     42.05 o
   7   9  16      148.65      182.05     38.34 o
   8   9  16       29.42       15.59     39.27 o
 -11  10  16      193.30      173.96     36.48 o
 -10  10  16      430.29      402.44     50.95 o
  -9  10  16      746.68      607.34     58.63 o
  -8  10  16      563.63      555.97     53.33 o
  -7  10  16      299.00      275.23     50.98 o
  -6  10  16     1465.98     1400.47     54.01 o
  -5  10  16      598.64      549.92     46.50 o
  -4  10  16      153.31      158.55     27.32 o
  -3  10  16      414.48      448.15     38.69 o
  -2  10  16     1276.74     1339.16     40.39 o
  -1  10  16      301.72      318.24     27.46 o
   0  10  16       89.06       76.83     21.73 o
   1  10  16      881.30      832.62     21.69 o
   2  10  16     1272.67     1223.24     25.67 o
   3  10  16      106.96       92.00     36.85 o
   4  10  16        1.58       -1.57     31.03 o
   5  10  16      276.16      271.88     36.88 o
   6  10  16      207.01      223.09     39.48 o
   7  10  16        5.45       -3.54     37.83 o
 -10  11  16       21.21       43.04     54.65 o
  -8  11  16     1022.78     1187.19     60.07 o
  -7  11  16      279.13      328.03     46.40 o
  -5  11  16       30.24       61.31     43.39 o
  -4  11  16      850.00      849.60     26.68 o
  -3  11  16      145.65      147.31     30.22 o
  -2  11  16      227.46      254.79     29.57 o
  -1  11  16        5.36       86.37     27.33 o
   0  11  16     1097.06     1145.46     33.78 o
   1  11  16       13.64       59.92     20.81 o
   2  11  16       20.46       21.18     25.95 o
   3  11  16      188.06      230.09     41.26 o
   4  11  16      129.70      148.47     41.43 o
   5  11  16       21.86        8.40     41.66 o
   6  11  16       26.87       61.37     52.82 o
  -9  12  16       11.38        4.97     49.61 o
  -8  12  16       15.04       66.97     51.43 o
  -7  12  16        0.30       14.32     43.94 o
  -6  12  16      122.37       49.49     42.06 o
  -5  12  16       21.68       11.62     45.59 o
  -4  12  16        2.48        2.59     28.12 o
  -3  12  16       34.28       32.90     30.83 o
  -2  12  16      277.56      283.24     24.71 o
  -1  12  16      217.67      193.02     36.96 o
   0  12  16      143.46      172.52     40.20 o
   1  12  16        2.26       14.37     28.15 o
   2  12  16      630.11      609.37     26.32 o
   3  12  16        7.04        6.31     28.76 o
   4  12  16      146.57      197.10     43.23 o
   5  12  16       55.49      102.11     44.91 o
  -8  13  16      283.21      339.17     57.49 o
  -7  13  16        1.37       20.16     50.48 o
  -6  13  16      133.71      150.38     51.70 o
  -5  13  16       44.07       81.59     61.88 o
  -4  13  16      978.57     1016.58     39.70 o
  -3  13  16       20.30       65.57     31.57 o
  -2  13  16       63.06       84.86     43.86 o
  -1  13  16        3.94       32.06     30.67 o
   0  13  16     1230.77     1267.60     39.07 o
   1  13  16       94.66      102.06     32.34 o
   2  13  16      158.03      103.93     32.51 o
   3  13  16        6.78        0.10     47.17 o
   4  13  16      431.26      455.10     44.60 o
  -6  14  16      466.47      470.87     58.72 o
  -5  14  16       29.57      141.53     56.84 o
  -4  14  16       92.80      100.53     57.99 o
  -3  14  16       66.77      135.95     35.53 o
  -2  14  16     1165.28     1373.71     53.39 o
  -1  14  16        9.23       47.74     33.48 o
   0  14  16        1.79       37.42     32.85 o
   1  14  16      137.62      199.60     28.11 o
   2  14  16      292.35      281.35     36.14 o
 -13   0  17      768.45      719.86     54.34 o
 -11   0  17      108.25      126.00     44.34 o
  -9   0  17     2250.72     2285.56     59.37 o
  -7   0  17       65.17       16.19     32.34 o
  -5   0  17     1020.31     1025.15     38.82 o
  -3   0  17      181.50      147.04     22.07 o
   1   0  17      892.61      851.60     48.05 o
   3   0  17     1002.21      973.38     47.91 o
   5   0  17      912.00      857.48     54.03 o
   7   0  17      296.60      294.23     50.51 o
   9   0  17      423.39      458.79     56.70 o
 -14   1  17       10.09       55.58     22.18 o
 -13   1  17        2.85       14.06     24.52 o
 -12   1  17        1.39       41.53     29.52 o
 -11   1  17     1824.40     1836.67     30.63 o
 -10   1  17       46.68       54.83     19.82 o
  -9   1  17      163.18      185.49     19.81 o
  -8   1  17        7.83        9.12     14.47 o
  -7   1  17     1046.10     1076.72     30.22 o
  -6   1  17      307.01      263.54     23.47 o
  -5   1  17      513.72      548.84     24.30 o
  -4   1  17       58.99       69.62     17.34 o
  -3   1  17     2357.99     2397.82     27.71 o
  -2   1  17      401.32      408.63     17.76 o
  -1   1  17     1982.40     1825.32     34.72 o
   0   1  17       37.96       94.30     25.09 o
   1   1  17     2972.39     2864.91     68.86 o
   2   1  17        2.38       35.46     25.78 o
   3   1  17     2518.09     2447.56     60.37 o
   4   1  17       37.49       94.33     28.83 o
   5   1  17     3353.50     3163.80     48.82 o
   6   1  17      154.31      148.27     34.25 o
   7   1  17      332.19      368.25     36.69 o
   8   1  17        2.62       20.47     31.11 o
   9   1  17       66.66      100.25     35.32 o
  10   1  17        6.12       43.63     37.98 o
 -14   2  17       83.46      123.36     34.65 o
 -13   2  17      471.75      517.47     36.77 o
 -12   2  17        3.80       -5.30     30.75 o
 -11   2  17      156.77      137.86     21.02 o
 -10   2  17     1820.89     1874.11     49.67 o
  -9   2  17     3517.63     3373.42     34.92 o
  -8   2  17       14.48       21.64     24.08 o
  -7   2  17     1227.60     1170.86     19.62 o
  -6   2  17     1667.98     1606.23     30.64 o
  -5   2  17     1972.51     1892.86     25.81 o
  -4   2  17      348.71      347.10     19.89 o
  -3   2  17     2661.06     2695.27     30.49 o
  -2   2  17     1457.07     1510.45     27.17 o
  -1   2  17     4101.96     4112.70     59.96 o
   0   2  17        3.53       45.57     40.31 o
   1   2  17     1208.77     1118.01     37.92 o
   2   2  17     1325.53     1263.52     34.94 o
   3   2  17     1888.43     1845.36     41.83 o
   4   2  17     1216.00     1196.90     35.70 o
   5   2  17      502.61      494.95     51.87 o
   6   2  17      457.10      472.15     33.93 o
   7   2  17      693.55      691.24     35.54 o
   8   2  17        0.05       10.87     33.17 o
   9   2  17      338.20      370.35     31.20 o
  10   2  17       92.80      159.49     40.03 o
 -14   3  17       19.64       43.23     36.23 o
 -13   3  17       18.06       75.93     50.02 o
 -12   3  17     1011.00     1002.90     34.54 o
 -11   3  17      866.26      881.53     22.44 o
 -10   3  17        0.32       16.63     38.72 o
  -9   3  17        3.70        6.14     23.49 o
  -8   3  17     1995.16     2013.76     37.65 o
  -7   3  17     1441.45     1465.13     25.39 o
  -6   3  17       38.14       48.79     21.36 o
  -5   3  17      147.03      161.43     17.40 o
  -4   3  17     2726.74     2530.50     26.86 o
  -3   3  17      164.85      149.21     17.80 o
  -2   3  17      533.46      570.07     19.20 o
  -1   3  17       88.93       78.36     39.59 o
   0   3  17     2552.18     2326.33     53.50 o
   1   3  17      501.26      460.51     57.34 o
   2   3  17       39.55       22.75     27.73 o
   3   3  17      216.23      170.90     33.04 o
   4   3  17      760.00      769.81     34.76 o
   6   3  17      355.43      340.96     26.88 o
   7   3  17      247.59      273.26     26.03 o
   8   3  17       73.58       91.96     28.93 o
   9   3  17        1.09       23.18     28.88 o
  10   3  17       55.82       75.28     32.39 o
 -14   4  17      203.03      253.30     35.02 o
 -13   4  17      117.71      160.34     33.55 o
 -12   4  17      309.50      310.47     25.34 o
 -11   4  17      111.14      153.48     22.50 o
 -10   4  17      650.90      597.43     25.70 o
  -9   4  17      222.56      202.44     22.04 o
  -8   4  17     1303.39     1373.33     40.53 o
  -7   4  17       10.77       -3.79     28.62 o
  -6   4  17      330.73      346.28     15.59 o
  -5   4  17       22.85       39.79     20.04 o
  -4   4  17      300.71      305.96     17.69 o
  -3   4  17       29.33       36.58     15.50 o
  -2   4  17      334.74      324.69     16.94 o
  -1   4  17     1302.25     1136.41     48.33 o
   2   4  17      616.44      564.19     42.96 o
   3   4  17      294.62      294.72     47.56 o
   4   4  17       94.63       81.25     31.98 o
   5   4  17      291.61      254.76     24.21 o
   6   4  17      901.03      846.31     28.65 o
   7   4  17      240.17      249.09     29.16 o
   8   4  17       41.63       43.79     27.89 o
   9   4  17      273.94      329.84     32.75 o
 -14   5  17      249.21      268.02     35.61 o
 -13   5  17      114.56      125.78     26.02 o
 -12   5  17      389.68      414.11     28.12 o
 -11   5  17       44.49       56.74     23.68 o
 -10   5  17      357.29      318.16     27.70 o
  -9   5  17      165.92      135.09     20.73 o
  -8   5  17      797.72      797.26     30.18 o
  -7   5  17      760.97      792.95     28.62 o
  -6   5  17       10.28        7.78     16.94 o
  -5   5  17     1192.15     1150.03     20.61 o
  -4   5  17     1267.55     1275.68     24.39 o
  -3   5  17     2660.66     2730.71     27.31 o
  -2   5  17      441.54      406.45     19.01 o
  -1   5  17      129.56      112.10     27.56 o
   0   5  17     3363.59     3227.48     65.34 o
   1   5  17     2234.88     2254.23     59.73 o
   2   5  17       22.63        8.35     42.64 o
   4   5  17     1127.08     1098.21     37.59 o
   5   5  17       37.09       16.19     27.47 o
   6   5  17        0.03        7.85     30.86 o
   7   5  17       38.79       54.95     32.43 o
   8   5  17      575.31      574.26     37.47 o
   9   5  17       39.03       65.77     34.28 o
 -13   6  17        7.80       25.31     25.90 o
 -12   6  17        8.73        5.96     29.37 o
 -11   6  17       23.10       32.47     28.91 o
 -10   6  17      823.59      894.48     40.18 o
  -9   6  17        2.08        6.29     25.02 o
  -8   6  17       83.75       70.07     23.31 o
  -6   6  17     7209.34     6967.02    162.04 o
  -5   6  17       49.05       66.07     15.90 o
  -4   6  17        0.82        4.33     12.72 o
  -3   6  17      362.21      336.34     29.20 o
  -2   6  17     3377.23     3484.80     30.00 o
  -1   6  17      656.68      640.23     30.93 o
   0   6  17      471.93      495.78     41.93 o
   1   6  17      166.14      206.79     39.59 o
   2   6  17     3944.86     3903.82     73.17 o
   3   6  17      420.03      376.17     30.13 o
   4   6  17      363.96      330.32     39.34 o
   5   6  17       21.56       59.71     51.01 o
   6   6  17     1202.46     1168.95     41.39 o
   7   6  17        8.42       26.63     32.37 o
   8   6  17       13.39       23.26     37.20 o
   9   6  17        0.85       17.16     40.35 o
 -13   7  17       66.90       72.07     28.70 o
 -12   7  17      211.01      236.69     27.17 o
 -11   7  17        1.81       28.22     27.57 o
 -10   7  17      218.98      187.76     27.55 o
  -9   7  17      164.30      128.95     21.65 o
  -8   7  17     1442.90     1366.44     31.74 o
  -7   7  17       40.97       41.85     26.07 o
  -6   7  17      412.26      466.07     25.40 o
  -5   7  17      252.05      239.17     23.05 o
  -4   7  17     2084.85     2043.90     36.21 o
  -3   7  17       92.38       98.02     26.07 o
  -2   7  17     1533.96     1505.21     36.01 o
  -1   7  17      103.39      114.76     28.60 o
   0   7  17     2630.06     2445.05     58.52 o
   1   7  17       19.26        3.82     39.51 o
   2   7  17      241.24      240.66     27.55 o
   3   7  17      186.26      182.41     31.05 o
   4   7  17     1323.40     1279.39     39.57 o
   5   7  17       50.72      106.77     34.41 o
   6   7  17       16.29       17.68     34.96 o
   7   7  17        7.42       63.16     35.74 o
   8   7  17      602.74      552.27     43.79 o
 -12   8  17      691.47      802.21     41.31 o
 -11   8  17        3.62       10.06     34.27 o
 -10   8  17      215.48      212.62     49.52 o
  -9   8  17      127.02      169.51     33.81 o
  -8   8  17      442.92      465.16     51.54 o
  -7   8  17      122.63       78.18     42.98 o
  -6   8  17      695.33      651.24     47.91 o
  -5   8  17      110.15      110.74     25.22 o
  -3   8  17       12.74       -2.94     26.46 o
  -2   8  17     1219.31     1206.75     53.94 o
  -1   8  17       18.54       63.88     33.45 o
   0   8  17       37.29       51.29     20.73 o
   1   8  17      107.80       15.05     48.86 o
   2   8  17      941.16      853.98     32.85 o
   3   8  17        4.13        7.25     37.93 o
   5   8  17      370.34      377.27     34.00 o
   6   8  17      739.36      730.51     41.24 o
   7   8  17       27.19       23.53     36.09 o
   8   8  17       28.79       13.78     51.49 o
 -12   9  17      179.73      184.87     39.98 o
 -11   9  17      209.95      203.81     34.42 o
 -10   9  17      127.51       82.61     49.64 o
  -9   9  17       16.76       59.63     48.73 o
  -8   9  17     1281.35     1114.37     59.22 o
  -7   9  17       97.44       89.77     47.69 o
  -6   9  17       27.92       18.55     41.83 o
  -5   9  17       25.89       54.19     24.51 o
  -4   9  17     1546.38     1523.31     47.17 o
  -3   9  17        0.97       23.63     24.80 o
  -2   9  17      347.40      411.26     26.35 o
  -1   9  17      313.85      269.93     23.60 o
   0   9  17     1193.74     1248.00     33.32 o
   1   9  17       41.46       50.20     24.70 o
   2   9  17      115.68       97.60     27.13 o
   3   9  17      243.24      172.25     31.30 o
   4   9  17      450.70      445.58     33.78 o
   5   9  17        0.58       55.25     44.76 o
   6   9  17       16.09       30.26     34.01 o
   7   9  17      135.48      111.03     35.46 o
 -11  10  17      156.09      153.97     35.98 o
 -10  10  17      275.95      297.71     52.27 o
  -9  10  17      269.60      346.77    101.51 o
  -8  10  17       95.28      112.40     43.30 o
  -7  10  17      521.20      469.53     55.05 o
  -6  10  17      498.55      469.70     45.15 o
  -5  10  17      776.50      675.66     53.15 o
  -4  10  17       23.80       53.33     36.62 o
  -3  10  17      823.70      877.67     35.69 o
  -2  10  17     1155.68     1239.44     40.48 o
  -1  10  17      860.99      870.80     28.56 o
   0  10  17       53.35       49.00     22.70 o
   1  10  17        1.02       11.74     20.89 o
   2  10  17      595.36      607.23     33.61 o
   3  10  17      272.10      268.52     37.82 o
   4  10  17        3.09       19.17     32.16 o
   5  10  17      391.34      437.16     36.98 o
   6  10  17      634.82      726.07     42.15 o
 -10  11  17      201.08      177.88     55.13 o
  -9  11  17      154.39       93.26     46.95 o
  -8  11  17       39.84       79.41     45.22 o
  -7  11  17      758.06      765.28     55.00 o
  -6  11  17       43.41       21.05     46.02 o
  -5  11  17       98.71       55.76     41.22 o
  -4  11  17        6.83       18.38     28.50 o
  -3  11  17      947.22      970.45     35.17 o
  -2  11  17       25.23       31.69     29.23 o
  -1  11  17      379.69      363.47     24.36 o
   0  11  17       10.14       70.88     27.23 o
   1  11  17      946.08      922.93     28.62 o
   2  11  17       11.37       36.07     25.94 o
   3  11  17      205.91      234.19     31.77 o
   4  11  17       55.76       45.24     34.09 o
   5  11  17       50.26       54.24     37.05 o
   6  11  17       15.70       13.26     39.61 o
  -9  12  17      350.14      381.97     56.24 o
  -8  12  17        0.41      102.12     52.42 o
  -7  12  17       66.30       55.86     44.10 o
  -6  12  17        0.12       -0.94     42.03 o
  -5  12  17      327.97      325.10     50.87 o
  -4  12  17        3.78       39.86     30.67 o
  -3  12  17       19.12       45.70     29.75 o
  -2  12  17       57.16       54.30     25.52 o
  -1  12  17      311.95      315.34     26.30 o
   0  12  17       42.58      112.96     29.51 o
   1  12  17       27.05        4.78     33.54 o
   2  12  17      154.77      135.12     42.74 o
   3  12  17       19.84       68.05     40.42 o
   4  12  17       35.64       30.19     35.26 o
  -7  13  17      440.10      416.83     58.48 o
  -6  13  17       24.13       -1.53     51.61 o
  -5  13  17       18.87       16.35     49.52 o
  -4  13  17       42.69      137.15     63.50 o
  -3  13  17      710.56      743.30     42.20 o
  -2  13  17       12.69       14.77     25.88 o
  -1  13  17       77.81       98.64     35.29 o
   0  13  17        0.75       87.94     31.36 o
   1  13  17      513.19      501.17     36.50 o
   2  13  17       45.26        1.48     49.22 o
   3  13  17      220.09      193.54     53.20 o
  -5  14  17      381.79      348.82     57.09 o
  -4  14  17       13.59       89.56     56.36 o
  -3  14  17      121.81      141.07     37.69 o
  -2  14  17       53.44      145.30     30.06 o
  -1  14  17      422.78      561.93     53.92 o
   0  14  17       25.03       85.32     56.28 o
 -14   0  18      149.31      212.45     34.89 o
 -12   0  18      898.87     1025.17     56.52 o
 -10   0  18      224.24      188.49     37.44 o
  -8   0  18     3538.07     3760.24     65.94 o
  -6   0  18      633.88      577.44     37.26 o
  -4   0  18      783.90      743.66     36.30 o
  -2   0  18     2791.71     2768.66     51.43 o
   0   0  18     1700.73     1750.89     52.71 o
   2   0  18      984.86     1064.26     50.45 o
   4   0  18      714.59      631.70     52.51 o
   6   0  18     1204.93     1123.33     56.91 o
   8   0  18      244.80      203.06     50.54 o
 -14   1  18      439.79      469.76     30.63 o
 -13   1  18      503.32      539.69     28.50 o
 -12   1  18      232.00      260.25     31.28 o
 -11   1  18       99.79      116.98     21.15 o
 -10   1  18     1439.92     1424.61     28.65 o
  -9   1  18      291.26      276.42     21.16 o
  -8   1  18     1179.83     1189.86     26.80 o
  -7   1  18        6.28        1.16     22.02 o
  -6   1  18     2025.31     2003.13     34.36 o
  -5   1  18      288.02      248.30     22.18 o
  -4   1  18     1630.71     1559.37     24.38 o
  -3   1  18        5.16       19.86     17.94 o
  -2   1  18     2640.36     2476.16     25.89 o
  -1   1  18       37.13       33.37     33.33 o
   0   1  18     2567.28     2487.16     42.77 o
   1   1  18       23.73       79.83     27.50 o
   2   1  18     1051.64     1066.10     38.90 o
   3   1  18       13.67       53.28     50.29 o
   4   1  18      647.46      656.97     50.76 o
   5   1  18       67.67       98.42     28.03 o
   6   1  18      116.40      126.64     31.48 o
   7   1  18      137.57      177.55     33.53 o
   8   1  18      873.43      894.38     49.81 o
   9   1  18       42.94       89.98     38.48 o
 -14   2  18      225.54      239.28     36.31 o
 -13   2  18      121.22      180.91     32.66 o
 -12   2  18      112.47      141.55     23.59 o
 -11   2  18        0.31       16.41     20.89 o
 -10   2  18      989.23      987.53     27.29 o
  -9   2  18       65.48       77.39     21.57 o
  -8   2  18     1138.94     1131.24     31.74 o
  -7   2  18       67.58       45.10     23.17 o
  -6   2  18     5811.48     5544.92    122.57 o
  -5   2  18     1587.35     1583.04     25.93 o
  -4   2  18     1390.16     1258.36     23.55 o
  -3   2  18      277.30      300.15     19.82 o
  -2   2  18     3277.15     3306.36     31.22 o
  -1   2  18     1251.98     1361.68     51.64 o
   0   2  18      886.75      856.53     31.01 o
   1   2  18       56.39       59.71     34.25 o
   2   2  18     1209.64     1226.03     47.67 o
   3   2  18      102.82      158.72     34.05 o
   4   2  18      609.63      604.00     34.20 o
   5   2  18        0.65       18.21     33.26 o
   6   2  18      756.45      744.43     53.03 o
   7   2  18      242.84      254.13     58.41 o
   8   2  18      232.43      279.67     57.01 o
   9   2  18       37.39       45.44     36.38 o
 -14   3  18      780.26      813.81     42.02 o
 -13   3  18       58.26       73.02     32.76 o
 -12   3  18       39.18       62.10     24.45 o
 -11   3  18      880.63      832.29     27.36 o
 -10   3  18     1416.53     1313.22     29.21 o
  -8   3  18       35.95       20.55     25.25 o
  -7   3  18     1631.66     1614.22     27.02 o
  -6   3  18      969.94      945.90     28.88 o
  -5   3  18      122.95       97.83     18.30 o
  -4   3  18        0.91        5.32     16.77 o
  -3   3  18      536.87      479.82     19.08 o
  -2   3  18      477.83      397.51     19.16 o
  -1   3  18        3.40        6.08     38.73 o
   0   3  18       45.97       52.80     39.11 o
   1   3  18      354.29      279.91     29.43 o
   2   3  18      238.19      186.33     35.56 o
   3   3  18      298.14      247.56     32.46 o
   4   3  18      708.99      691.20     49.14 o
   5   3  18      240.16      236.11     52.98 o
   6   3  18       69.87       64.06     31.61 o
   7   3  18      249.68      210.22     35.01 o
   8   3  18      565.01      602.67     32.11 o
   9   3  18      415.75      421.99     32.13 o
 -14   4  18        7.47       40.46     32.64 o
 -13   4  18      406.82      450.11     28.07 o
 -12   4  18      103.59      152.47     29.14 o
 -11   4  18      457.52      393.61     25.51 o
 -10   4  18        1.44       -5.90     35.18 o
  -9   4  18      329.28      319.66     22.42 o
  -8   4  18     2058.59     2006.14     37.71 o
  -7   4  18      149.45      142.18     24.33 o
  -6   4  18      126.86      109.37     14.78 o
  -5   4  18     1291.41     1280.09     23.27 o
  -4   4  18     1415.16     1356.63     29.95 o
  -3   4  18        2.31        2.41     19.11 o
  -2   4  18       23.64       16.11     15.86 o
  -1   4  18      514.04      501.56     43.53 o
   0   4  18       51.88       -4.53     36.63 o
   1   4  18      251.39      103.26     45.02 o
   2   4  18      136.73      142.34     40.15 o
   3   4  18       29.07       22.83     46.10 o
   5   4  18       14.97       26.86     45.59 o
   6   4  18      884.69      885.10     29.71 o
   7   4  18      408.75      413.94     30.39 o
   8   4  18       73.58       69.58     30.08 o
   9   4  18      172.25      146.77     31.99 o
 -13   5  18       89.24      146.09     29.70 o
 -12   5  18      168.78      184.91     25.30 o
 -11   5  18      620.55      684.89     27.97 o
 -10   5  18       45.81       41.12     36.63 o
  -9   5  18      213.88      190.03     29.64 o
  -8   5  18      217.22      224.34     27.01 o
  -7   5  18     1655.32     1716.43     35.02 o
  -6   5  18      410.91      408.55     22.59 o
  -5   5  18       28.76       20.36     15.95 o
  -4   5  18      246.50      239.57     22.98 o
  -3   5  18      747.33      793.80     20.53 o
  -2   5  18      109.33      128.53     18.10 o
  -1   5  18      316.30      301.53     25.98 o
   0   5  18       31.01        9.90     44.21 o
   1   5  18     1363.10     1380.67     50.93 o
   2   5  18        8.49       -8.62     39.84 o
   3   5  18       50.57       55.42     46.33 o
   4   5  18      709.88      696.74     47.42 o
   5   5  18      597.36      630.93     35.08 o
   6   5  18      171.69      178.84     34.95 o
   7   5  18      235.88      217.84     35.71 o
   8   5  18       94.50      146.20     37.19 o
   9   5  18      498.65      573.04     41.35 o
 -13   6  18      161.51      168.37     27.02 o
 -12   6  18        0.90       -3.80     29.78 o
 -11   6  18        9.45       10.76     26.96 o
 -10   6  18        9.73       24.21     33.55 o
  -9   6  18      945.82     1020.51     33.87 o
  -8   6  18      104.59       74.89     24.53 o
  -7   6  18        0.21       -3.82     42.13 o
  -6   6  18      351.13      388.98     26.14 o
  -5   6  18     3837.21     3859.00     43.26 o
  -4   6  18      184.94      161.41     14.30 o
  -3   6  18      927.06      862.58     20.20 o
  -2   6  18        9.66       16.60     17.14 o
  -1   6  18     4684.97     4862.67     52.05 o
   0   6  18       10.64       47.86     42.75 o
   1   6  18      355.48      300.17     41.88 o
   2   6  18       70.43       75.94     39.36 o
   3   6  18     2590.64     2495.74     70.67 o
   4   6  18        0.16       14.75     31.84 o
   5   6  18        5.12       23.44     52.76 o
   6   6  18       62.90       71.49     31.58 o
   7   6  18      795.55      804.03     42.36 o
   8   6  18       11.82       38.36     36.84 o
 -13   7  18       53.69       40.78     48.55 o
 -12   7  18       65.67       94.43     26.31 o
 -11   7  18      848.68      860.53     29.46 o
 -10   7  18       48.24       40.88     27.63 o
  -9   7  18      193.27      183.28     27.01 o
  -8   7  18      254.05      286.47     24.69 o
  -7   7  18     1684.60     1614.37     43.49 o
  -6   7  18      155.92      130.23     22.13 o
  -5   7  18      640.45      589.59     28.58 o
  -4   7  18      527.51      516.04     29.79 o
  -3   7  18      880.58      855.49     33.47 o
  -2   7  18       12.50        2.96     28.47 o
  -1   7  18        3.93       33.76     38.35 o
   0   7  18      942.16      858.31     53.25 o
   1   7  18     1926.15     1864.40     61.61 o
   2   7  18       93.94       64.00     49.85 o
   3   7  18      119.65      119.32     27.45 o
   4   7  18        0.06       -0.15     27.42 o
   5   7  18     1345.07     1340.89     47.04 o
   6   7  18        7.71       19.42     35.59 o
   7   7  18      121.26       71.50     35.28 o
   8   7  18        1.31       32.58     61.30 o
 -12   8  18       38.65      111.04     36.66 o
 -11   8  18       63.22       61.51     34.57 o
 -10   8  18       46.39       15.49     46.76 o
  -9   8  18     1624.41     1555.89     60.81 o
  -8   8  18       32.08       47.23     48.62 o
  -7   8  18      611.62      626.59     50.22 o
  -6   8  18      103.23       83.20     38.78 o
  -5   8  18     1455.06     1449.99     33.23 o
  -4   8  18      110.92      101.25     29.76 o
  -3   8  18        4.13        5.23     32.68 o
  -2   8  18      278.42      269.22     28.25 o
  -1   8  18      585.22      609.74     34.13 o
   0   8  18      268.44      244.47     27.28 o
   3   8  18      845.74      824.41     34.85 o
   4   8  18       35.50       14.09     28.01 o
   5   8  18       25.29       -0.93     33.99 o
   6   8  18      170.20      218.05     37.67 o
   7   8  18      573.20      542.60     40.40 o
 -11   9  18      475.56      507.79     37.72 o
 -10   9  18      165.82      233.03     53.54 o
  -9   9  18        0.04       12.95     51.43 o
  -8   9  18      139.76      110.65     47.05 o
  -7   9  18      923.16      949.46     59.21 o
  -6   9  18      289.67      287.36     42.59 o
  -5   9  18       58.00       44.18     25.49 o
  -4   9  18      227.39      217.81     29.63 o
  -3   9  18     2542.78     2608.13     76.27 o
  -2   9  18      153.19      191.56     37.21 o
  -1   9  18       13.39       38.66     31.41 o
   0   9  18       99.06       98.08     21.07 o
   1   9  18     1051.41     1020.28     54.48 o
   2   9  18      117.07      125.20     43.19 o
   3   9  18       35.63       28.02     29.08 o
   4   9  18      277.74      274.29     33.13 o
   5   9  18      823.59      838.31     41.88 o
   6   9  18       28.46       39.81     33.32 o
   7   9  18       10.57       27.82     37.79 o
 -10  10  18      272.99      248.11     54.31 o
  -9  10  18      497.96      538.33     41.66 o
  -8  10  18      166.69      215.34     44.20 o
  -7  10  18        3.76       -4.65     48.01 o
  -6  10  18      602.63      541.54     49.16 o
  -5  10  18      526.10      490.47     54.11 o
  -4  10  18      531.06      540.60     30.12 o
  -3  10  18       17.13       28.67     39.99 o
  -2  10  18      758.10      818.27     27.11 o
  -1  10  18     1051.98     1079.83     29.50 o
   0  10  18      134.00      124.41     31.52 o
   2  10  18      587.55      609.41     34.98 o
   3  10  18      560.99      558.19     44.09 o
   4  10  18      487.78      488.09     37.99 o
   5  10  18        7.86       12.07     33.26 o
   6  10  18      222.19      256.02     40.68 o
  -9  11  18      229.77      269.04     54.70 o
  -8  11  18      241.93      219.52     48.07 o
  -7  11  18      141.11      117.16     47.55 o
  -6  11  18      234.11      168.67     51.06 o
  -5  11  18       22.69        0.66     39.89 o
  -4  11  18      224.06      233.60     30.89 o
  -3  11  18      141.06      241.61     44.72 o
  -2  11  18      231.06      241.81     35.75 o
  -1  11  18        4.49       14.50     24.02 o
   0  11  18      169.68      126.28     41.59 o
   1  11  18      103.98      136.05     30.94 o
   2  11  18       37.04       48.91     25.53 o
   3  11  18       38.89       54.52     32.43 o
   4  11  18      540.74      561.21     39.33 o
   5  11  18       43.13       49.02     38.94 o
  -8  12  18      539.02      707.86     60.39 o
  -7  12  18        6.83       52.14     47.27 o
  -6  12  18        0.37       -6.80     41.94 o
  -5  12  18       67.09       74.34     46.59 o
  -4  12  18       48.13       31.83     47.15 o
  -3  12  18       34.44       31.89     24.98 o
  -2  12  18      178.71      175.56     25.57 o
  -1  12  18       83.31      125.11     26.97 o
   0  12  18      123.49      139.27     37.58 o
   1  12  18       25.98       37.62     47.69 o
   2  12  18      272.13      290.35     36.64 o
   3  12  18       21.11       32.92     34.18 o
   4  12  18        9.65       10.02     42.68 o
  -6  13  18      120.43       89.46     53.73 o
  -4  13  18       18.48      114.33     36.49 o
  -3  13  18      107.30      225.21     36.44 o
  -2  13  18      303.79      339.50     30.15 o
  -1  13  18       59.78       62.45     28.79 o
   0  13  18      703.44      764.57     41.81 o
   1  13  18        6.55       58.78     36.30 o
   2  13  18      326.71      313.46     40.24 o
 -13   0  19      756.12      775.75     53.63 o
 -11   0  19      904.52      939.60     51.70 o
  -9   0  19     1930.20     1874.63     33.07 o
  -7   0  19     7020.52     6927.67     78.25 o
  -5   0  19      801.26      860.05     38.17 o
  -3   0  19      500.46      502.94     37.18 o
  -1   0  19     2108.28     2121.72     59.65 o
   1   0  19      130.72       59.18     43.56 o
   3   0  19      576.47      657.41     51.64 o
   5   0  19      191.10      157.41     48.34 o
   7   0  19      524.74      538.94     53.35 o
   9   0  19        0.91       38.63     53.50 o
 -14   1  19       75.81      141.31     37.22 o
 -13   1  19      318.94      361.23     39.29 o
 -12   1  19       39.79       79.08     30.90 o
 -11   1  19     1306.23     1321.51     45.10 o
 -10   1  19      165.38      162.97     23.57 o
  -9   1  19      977.43      913.50     42.46 o
  -8   1  19      123.87      112.74     25.00 o
  -7   1  19     1914.80     1959.30     71.69 o
  -6   1  19      571.12      584.17     42.32 o
  -5   1  19      797.78      741.86     28.35 o
  -4   1  19      609.76      573.31     22.63 o
  -3   1  19     1782.07     1812.81     26.81 o
  -2   1  19       32.54       52.08     17.44 o
  -1   1  19     1801.17     1779.19     36.98 o
   0   1  19       87.49       71.55     30.15 o
   1   1  19     1766.83     1678.85     56.70 o
   2   1  19       60.40      116.20     28.54 o
   3   1  19        3.93        3.42     30.93 o
   4   1  19      441.64      429.23     31.86 o
   5   1  19      993.64     1007.80     40.50 o
   6   1  19      120.18      121.53     33.05 o
   7   1  19       67.82       45.50     33.93 o
   8   1  19        0.58       25.84     46.33 o
   9   1  19      284.46      355.90     40.13 o
 -14   2  19        0.48        8.19     34.36 o
 -13   2  19      678.68      691.42     37.45 o
 -12   2  19       27.90       53.49     31.14 o
 -11   2  19       64.52       54.22     21.28 o
 -10   2  19      300.00      310.45     24.04 o
  -9   2  19     1666.42     1643.79     29.93 o
  -8   2  19      272.33      282.00     22.74 o
  -7   2  19      732.30      745.62     27.80 o
  -6   2  19        1.44       16.50     22.17 o
  -5   2  19     3123.36     3159.51     32.36 o
  -4   2  19     1018.03     1048.80     24.11 o
  -3   2  19      414.33      416.10     21.55 o
  -2   2  19       66.83       91.61     19.53 o
  -1   2  19     3581.50     3480.35     63.93 o
   0   2  19      903.50      897.44     36.62 o
   1   2  19        0.46       26.03     31.74 o
   2   2  19      373.62      323.99     37.43 o
   3   2  19     1787.49     1756.89     68.65 o
   4   2  19      855.01      906.75     36.95 o
   5   2  19      141.18      146.26     31.76 o
   6   2  19       27.87       79.26     30.11 o
   7   2  19      859.95      844.58    120.93 o
   8   2  19      277.35      329.77     54.94 o
   9   2  19       50.38       70.75     58.69 o
 -14   3  19      139.17      196.63     37.23 o
 -13   3  19      490.99      548.50     49.36 o
 -12   3  19       83.33      109.85     25.59 o
 -11   3  19      282.11      268.45     24.37 o
 -10   3  19      706.17      682.17     30.25 o
  -9   3  19     1202.21     1130.49     35.66 o
  -8   3  19      748.27      693.01     30.10 o
  -7   3  19      894.92      866.97     24.43 o
  -6   3  19     3214.24     3148.97     40.07 o
  -5   3  19      820.04      769.69     22.01 o
  -4   3  19     1017.23      885.55     22.20 o
  -3   3  19      264.04      270.61     19.12 o
  -2   3  19      592.41      595.67     21.15 o
  -1   3  19      253.67      224.94     40.70 o
   0   3  19     1160.06     1056.96     53.06 o
   1   3  19      631.00      595.92     50.18 o
   2   3  19      999.10      955.42     82.79 o
   3   3  19      133.69       81.02     36.40 o
   4   3  19      123.03      116.72     31.11 o
   5   3  19      265.26      268.31     36.41 o
   6   3  19      442.67      426.82     34.98 o
   7   3  19        3.29       31.32     50.95 o
   8   3  19        1.35       24.76     35.25 o
   9   3  19      367.20      430.04     51.61 o
 -13   4  19      141.07      163.78     26.51 o
 -12   4  19      432.14      484.11     27.15 o
 -11   4  19       81.73      124.03     24.01 o
  -9   4  19       80.67       70.67     41.91 o
  -8   4  19     1292.83     1234.13     34.49 o
  -7   4  19      383.09      372.90     20.86 o
  -6   4  19        0.43        7.59     21.78 o
  -5   4  19        5.64       12.42     17.05 o
  -4   4  19      564.56      565.11     26.91 o
  -3   4  19      679.58      623.55     21.18 o
  -2   4  19        6.21       19.83     20.35 o
  -1   4  19      639.27      645.87     42.20 o
   0   4  19     1277.53     1240.62     51.30 o
   1   4  19       44.19       -1.86     43.10 o
   2   4  19      336.93      274.71     40.41 o
   3   4  19      273.94      297.50     49.28 o
   4   4  19      148.30      138.77     33.40 o
   5   4  19      279.31      210.57     34.99 o
   6   4  19      144.66      134.42     34.37 o
   7   4  19      198.81      256.39     39.59 o
   8   4  19      253.89      240.88     31.03 o
 -13   5  19       84.22       98.91     28.28 o
 -12   5  19        1.87       17.82     24.17 o
 -11   5  19      203.40      205.64     25.05 o
 -10   5  19      808.21      840.10     32.11 o
  -9   5  19        5.39        5.54     27.20 o
  -8   5  19        2.17       25.91     30.69 o
  -7   5  19      322.99      362.15     26.73 o
  -6   5  19     2137.61     2149.50     38.18 o
  -5   5  19      182.42      199.38     18.64 o
  -4   5  19       97.33       94.44     17.16 o
  -3   5  19      938.60      939.19     22.73 o
  -2   5  19     1447.56     1504.35     25.11 o
  -1   5  19      224.00      194.87     30.38 o
   0   5  19      816.83      760.38     51.94 o
   1   5  19      527.58      556.07     44.32 o
   2   5  19     1184.36     1259.60     53.12 o
   3   5  19      116.41       94.39     48.77 o
   4   5  19      304.73      286.28     44.01 o
   5   5  19      292.55      257.32     45.74 o
   6   5  19      797.81      837.62     41.39 o
   7   5  19       74.99       94.14     37.04 o
   8   5  19      144.56      173.50     39.89 o
 -13   6  19        1.80       28.08     26.09 o
 -12   6  19      454.65      432.35     27.42 o
 -11   6  19        6.02        9.62     24.02 o
 -10   6  19      140.99      111.83     27.26 o
  -9   6  19       25.50       40.09     41.63 o
  -8   6  19     1289.26     1241.43     88.39 o
  -7   6  19       88.76       77.34     24.80 o
  -6   6  19     1004.13      968.88     24.50 o
  -5   6  19       21.99       49.07     26.24 o
  -4   6  19     3222.75     3082.13     42.09 o
  -3   6  19      982.39      929.60     31.97 o
  -2   6  19      777.43      749.72     26.83 o
  -1   6  19       11.44       16.09     26.10 o
   0   6  19     3655.70     3710.40     74.09 o
   1   6  19      363.30      368.15     43.75 o
   2   6  19      704.28      680.40     51.22 o
   3   6  19       55.01      116.30     52.10 o
   4   6  19     1001.67      956.59     61.68 o
   5   6  19       68.23       86.84     34.30 o
   6   6  19      151.74      199.14     36.25 o
   7   6  19        2.19       47.09     38.89 o
   8   6  19      475.43      533.61     40.56 o
 -12   7  19        1.51        0.22     48.26 o
 -11   7  19       35.31       50.60     29.64 o
 -10   7  19     1217.00     1254.96     36.33 o
  -9   7  19       52.89       50.75     47.77 o
  -8   7  19       76.96       32.35     36.21 o
  -7   7  19      358.45      342.86     45.07 o
  -6   7  19      626.04      662.94     29.76 o
  -5   7  19       28.30       14.27     26.22 o
  -4   7  19       78.71       54.41     25.98 o
  -3   7  19      165.73      181.88     28.59 o
  -2   7  19     3030.53     3149.81     57.32 o
  -1   7  19       11.94       20.25     30.15 o
   0   7  19       95.89       87.97     33.19 o
   1   7  19      158.17      123.11     50.82 o
   2   7  19     1293.35     1354.58     62.24 o
   3   7  19       29.58        5.67     49.02 o
   4   7  19       98.54      128.43     31.73 o
   5   7  19       84.26      135.38     33.77 o
   6   7  19      306.58      352.23     54.67 o
   7   7  19       13.11       52.91     48.23 o
 -12   8  19      867.92      938.20     43.91 o
 -11   8  19       74.88       71.65     46.31 o
 -10   8  19      129.07      117.78     47.01 o
  -9   8  19        7.42       46.11     44.18 o
  -8   8  19      404.83      406.09     54.87 o
  -7   8  19      254.20      305.86     44.23 o
  -6   8  19       18.99        8.78     38.92 o
  -5   8  19       31.10       53.40     26.51 o
  -4   8  19     1453.38     1381.40     71.99 o
  -3   8  19        6.93       14.16     41.34 o
  -2   8  19      257.84      222.64     30.43 o
  -1   8  19        8.55       15.52     29.58 o
   0   8  19     1037.43     1014.98     37.12 o
   1   8  19       39.42       -3.68     45.99 o
   2   8  19       36.53       16.51     51.97 o
   3   8  19       29.63       38.05     47.79 o
   4   8  19      303.38      295.27     33.34 o
   5   8  19        0.04       33.15     33.96 o
   6   8  19       41.35       57.95     34.71 o
   7   8  19      118.32      161.33     41.10 o
 -11   9  19       69.80       68.47     49.20 o
 -10   9  19      510.04      480.51     57.26 o
  -9   9  19       78.57      147.69     54.24 o
  -8   9  19       51.69       42.01     48.80 o
  -7   9  19      280.88      270.84     50.87 o
  -6   9  19      499.66      495.08     49.48 o
  -5   9  19      112.68       82.86     28.45 o
  -4   9  19       89.89       87.03     26.99 o
  -3   9  19      333.92      372.55     49.47 o
  -2   9  19     1077.06     1066.09     37.21 o
  -1   9  19       59.32       62.75     32.25 o
   0   9  19      150.84      126.08     31.86 o
   1   9  19       72.59       59.96     33.27 o
   2   9  19      648.89      682.76     60.24 o
   3   9  19       25.89       53.88     31.51 o
   4   9  19      149.42      139.86     37.94 o
   5   9  19       63.72       98.27     35.41 o
   6   9  19      106.33       97.08     36.11 o
  -9  10  19      243.29      280.14     58.44 o
  -8  10  19      488.99      548.95     52.92 o
  -5  10  19     1018.03      983.85     52.94 o
  -4  10  19      837.73      932.86     62.65 o
  -3  10  19       93.59       78.60     45.92 o
  -2  10  19       21.50       40.20     44.31 o
  -1  10  19      836.60      922.76     39.18 o
   0  10  19      392.13      470.70     37.12 o
   1  10  19       83.37      118.70     34.59 o
   2  10  19       94.82      125.22     47.98 o
   3  10  19      457.74      541.86     37.31 o
   4  10  19      158.66      210.61     34.41 o
   5  10  19       90.20      145.13     38.80 o
  -9  11  19       53.48       44.23     52.48 o
  -8  11  19       95.51      114.08     49.93 o
  -7  11  19      393.81      413.71     48.97 o
  -6  11  19      121.55      119.63     50.11 o
  -4  11  19       79.17       21.06     42.77 o
  -3  11  19      475.68      483.26     32.86 o
  -2  11  19       88.17      118.25     32.93 o
  -1  11  19      116.19       94.35     32.34 o
   0  11  19       19.16        5.65     31.13 o
   1  11  19      548.67      582.25     36.44 o
   2  11  19        7.81       16.35     45.40 o
   3  11  19      102.71      132.22     56.07 o
   4  11  19       87.29      111.29     37.22 o
  -7  12  19      201.12      205.89     54.68 o
  -5  12  19      161.04      164.73     44.00 o
  -4  12  19       55.49       50.67     41.54 o
  -3  12  19      158.00      174.27     32.21 o
  -2  12  19       62.02       60.17     25.96 o
  -1  12  19      458.90      457.06     35.05 o
   0  12  19       99.90      145.25     35.91 o
   1  12  19       16.78       14.32     35.37 o
   2  12  19       22.89       23.59     38.90 o
   3  12  19      451.93      458.39     32.25 o
  -4  13  19        2.41        1.34     46.46 o
  -3  13  19      394.69      442.58     47.90 o
  -2  13  19        3.33       64.97     28.27 o
  -1  13  19      160.47      204.03     37.85 o
   0  13  19        6.92       36.24     37.10 o
 -14   0  20      717.81      708.95     40.81 o
 -12   0  20     1653.84     1682.07     62.53 o
 -10   0  20      846.22      766.39     46.87 o
  -8   0  20     1330.78     1358.53     49.14 o
  -6   0  20      684.61      665.36     41.58 o
  -4   0  20     2901.77     2851.09     55.32 o
  -2   0  20      284.24      345.37     28.29 o
   0   0  20     2270.74     1984.91     58.55 o
   4   0  20     1702.96     1675.03     58.42 o
   6   0  20       25.04       11.33     52.72 o
   8   0  20      117.39      156.35     50.50 o
 -14   1  20      409.49      409.07     39.71 o
 -13   1  20      377.85      447.51     41.10 o
 -12   1  20      211.08      219.71     33.51 o
 -11   1  20        6.29       10.85     28.80 o
 -10   1  20      974.67      893.48     36.92 o
  -9   1  20      486.17      467.45     22.85 o
  -8   1  20      179.60      180.80     26.77 o
  -7   1  20      471.80      447.85     27.65 o
  -6   1  20     1836.48     1824.08     35.07 o
  -5   1  20      873.94      930.88     29.59 o
  -4   1  20       73.61       28.75     19.61 o
  -3   1  20        0.03       17.66     19.31 o
  -2   1  20     3308.27     3060.61     38.60 o
  -1   1  20      320.42      317.37     31.95 o
   0   1  20      105.44      111.07     28.62 o
   1   1  20       24.73       36.38     29.73 o
   2   1  20     2385.29     2331.67     70.36 o
   3   1  20      121.88      167.02     33.20 o
   4   1  20      419.97      412.89     34.89 o
   5   1  20        2.32       30.87     31.78 o
   6   1  20      971.58      958.25     39.00 o
   7   1  20       61.69       87.26     33.06 o
   8   1  20       21.43       14.58     39.73 o
 -13   2  20       68.58       89.49     33.27 o
 -12   2  20      706.11      715.88     38.18 o
 -11   2  20      161.40      161.18     29.90 o
 -10   2  20       36.57       39.89     25.07 o
  -9   2  20      232.02      224.92     21.81 o
  -8   2  20     2658.33     2673.16     34.60 o
  -7   2  20      366.50      389.67     27.74 o
  -6   2  20       60.96       37.31     24.47 o
  -5   2  20      594.76      606.66     23.23 o
  -4   2  20     2804.96     2707.84     32.09 o
  -3   2  20      771.94      757.68     24.36 o
  -2   2  20       44.87       21.77     19.35 o
  -1   2  20       40.42       76.07     40.23 o
   0   2  20     3739.05     3584.86     52.11 o
   1   2  20      570.42      663.57     75.99 o
   2   2  20      171.60      146.95     33.88 o
   3   2  20       22.86       67.28     31.75 o
   4   2  20     1228.96     1250.30     39.41 o
   5   2  20       77.90      139.26     36.17 o
   6   2  20        3.16       33.50     33.77 o
   7   2  20       11.74      104.95     49.88 o
   8   2  20      309.63      412.63     92.45 o
 -13   3  20      260.20      272.29     37.52 o
 -12   3  20      303.31      293.47     35.52 o
 -11   3  20      277.48      287.69     25.21 o
 -10   3  20      759.15      711.39     30.85 o
  -9   3  20      479.94      492.78     32.26 o
  -8   3  20      411.72      411.10     34.66 o
  -7   3  20       45.48       28.06     20.25 o
  -6   3  20     1018.44     1032.08     35.44 o
  -5   3  20      136.19      126.85     20.28 o
  -4   3  20        7.73        0.11     22.26 o
  -3   3  20     1363.02     1214.42     24.92 o
  -2   3  20     1057.50     1005.80     24.61 o
  -1   3  20      447.49      456.60     46.57 o
   0   3  20       65.22       51.93     39.39 o
   1   3  20     1026.54      948.85     55.38 o
   2   3  20      668.95      690.25     35.94 o
   3   3  20      372.02      311.97     46.74 o
   4   3  20      107.97       80.07     37.30 o
   5   3  20      326.39      332.48     38.71 o
   6   3  20      601.34      597.15     39.44 o
   7   3  20        6.14       24.68     35.26 o
   8   3  20       15.08       41.25     56.85 o
 -13   4  20        5.83       28.98     33.57 o
 -12   4  20      139.72      160.42     25.84 o
 -11   4  20     1205.54     1198.30     30.27 o
 -10   4  20      160.90      129.20     23.67 o
  -9   4  20       38.39       17.95     26.09 o
  -8   4  20      587.22      599.96     31.02 o
  -7   4  20     3040.57     3133.29     34.00 o
  -6   4  20      640.44      681.16     22.15 o
  -5   4  20       65.35       47.48     18.64 o
  -4   4  20       20.25       12.43     17.93 o
  -3   4  20      652.36      638.01     22.64 o
  -2   4  20      901.68      829.21     23.91 o
  -1   4  20      212.21      221.01     45.14 o
   0   4  20      609.36      615.65     51.09 o
   1   4  20      722.38      666.90     45.05 o
   3   4  20       79.63       52.58     43.31 o
   4   4  20      140.08      159.60     52.45 o
   5   4  20       18.82       21.95     37.08 o
   6   4  20        3.95       74.48     55.19 o
   7   4  20      278.72      267.35     37.99 o
   8   4  20      289.91      292.20     41.01 o
 -13   5  20      561.82      525.59     30.17 o
 -12   5  20       18.64       45.68     29.64 o
 -11   5  20       41.44       53.20     23.81 o
 -10   5  20       92.30       90.48     23.55 o
  -9   5  20     1509.27     1489.51     38.27 o
  -8   5  20        6.12        7.59     25.54 o
  -7   5  20      357.18      395.46     27.93 o
  -6   5  20      418.48      425.28     17.48 o
  -5   5  20      761.90      770.06     26.68 o
  -4   5  20      110.99       97.08     17.92 o
  -3   5  20       62.51       70.36     24.74 o
  -2   5  20      114.52      136.52     19.44 o
  -1   5  20     1332.22     1387.81     38.04 o
   0   5  20        0.00        9.98     47.23 o
   1   5  20     1262.53     1224.86     52.51 o
   2   5  20      657.30      681.24     48.91 o
   3   5  20       80.01      149.04     50.06 o
   5   5  20      406.83      446.77     51.91 o
   6   5  20      122.91      142.36     51.57 o
   7   5  20       63.45       77.07     62.05 o
 -12   6  20       12.29       51.80     25.48 o
 -11   6  20      221.12      208.09     29.84 o
 -10   6  20       25.27       38.99     28.10 o
  -9   6  20      427.51      462.01     31.10 o
  -8   6  20       74.77       73.24     31.93 o
  -7   6  20      499.09      534.59     27.21 o
  -6   6  20      416.41      438.11     20.69 o
  -5   6  20     2483.11     2345.32     40.10 o
  -4   6  20       76.80      128.36     27.87 o
  -3   6  20     2413.87     2414.21     42.42 o
  -2   6  20      292.10      269.84     29.02 o
  -1   6  20      893.47      844.73     38.22 o
   0   6  20       57.97      153.28     49.52 o
   1   6  20     1497.74     1523.53     58.68 o
   2   6  20       32.69       44.21     48.38 o
   3   6  20      946.11      978.81     61.12 o
   4   6  20        0.02       24.21     54.87 o
   5   6  20      515.99      596.73     62.54 o
   6   6  20        8.57       33.54     56.46 o
   7   6  20      436.03      457.13     43.58 o
 -12   7  20       86.07       93.37     37.74 o
 -10   7  20        9.28       30.32     33.87 o
  -9   7  20      492.27      505.58     52.21 o
  -8   7  20      299.40      279.69     45.62 o
  -7   7  20      282.77      271.18     48.23 o
  -6   7  20      155.42      153.31     46.72 o
  -5   7  20      634.73      634.79     31.07 o
  -4   7  20      894.49      812.11     32.30 o
  -3   7  20      113.27      132.31     28.00 o
  -2   7  20      616.69      608.41     34.49 o
  -1   7  20     1167.17     1183.16     36.54 o
   0   7  20      297.71      256.28     32.25 o
   1   7  20     1024.61      940.62     59.11 o
   2   7  20      267.22      266.61     50.99 o
   3   7  20      365.38      376.06     56.21 o
   4   7  20        0.44        0.09     51.17 o
   5   7  20      617.72      634.19     63.72 o
   6   7  20       97.99      137.97     36.23 o
   7   7  20      205.65      243.52     41.59 o
 -11   8  20      863.32      822.22     56.73 o
 -10   8  20        0.52       19.10     36.36 o
  -9   8  20      134.37      111.22     49.53 o
  -8   8  20      128.65       57.29     49.29 o
  -7   8  20     1136.20     1101.31     55.06 o
  -6   8  20       96.73       37.54     47.78 o
  -5   8  20       39.09       25.89     26.55 o
  -4   8  20       35.19       73.37     27.24 o
  -3   8  20      927.20      884.70     51.05 o
  -2   8  20       21.00       22.76     26.20 o
  -1   8  20      133.11      124.13     30.35 o
   0   8  20       70.49       73.50     33.12 o
   1   8  20      416.39      437.11     55.75 o
   2   8  20       42.80       14.02     52.06 o
   3   8  20      451.43      490.33     58.09 o
   4   8  20       49.56       79.79     53.91 o
   5   8  20      144.04      231.83     42.26 o
   6   8  20        1.00       24.96     34.84 o
 -10   9  20      319.32      269.56     55.92 o
  -9   9  20      191.19      221.16     53.44 o
  -8   9  20      114.60       52.84     52.73 o
  -7   9  20      505.92      501.43     46.91 o
  -6   9  20      550.22      543.41     56.81 o
  -5   9  20      400.11      329.57     43.82 o
  -4   9  20       99.72      100.84     30.35 o
  -3   9  20      475.47      493.59     36.71 o
  -2   9  20      125.70      185.44     31.56 o
  -1   9  20      241.48      278.99     33.10 o
   0   9  20       16.45       20.10     33.33 o
   1   9  20      766.74      786.65     37.74 o
   2   9  20      127.04      162.94     51.55 o
   3   9  20      474.70      475.48     63.34 o
   4   9  20        8.86       32.94     36.16 o
   5   9  20      403.26      464.22     41.07 o
  -9  10  20      121.78      116.66     58.37 o
  -8  10  20      511.67      587.96     60.47 o
  -7  10  20       74.05      105.21     43.74 o
  -6  10  20       10.99       -9.88     47.95 o
  -5  10  20       90.95      154.73     49.78 o
  -4  10  20      437.41      468.22     31.27 o
  -3  10  20      142.59      141.49     31.02 o
  -2  10  20        4.47       35.69     42.41 o
  -1  10  20      165.11      211.69     34.11 o
   0  10  20      769.32      804.66     39.37 o
   1  10  20      273.38      346.82     35.06 o
   2  10  20       11.08       27.49     54.38 o
   3  10  20      232.42      287.00     53.59 o
   4  10  20      263.11      327.18     41.85 o
  -8  11  20        5.48       45.28     55.36 o
  -6  11  20      583.57      549.59     50.42 o
  -5  11  20       42.42       57.59     44.77 o
  -4  11  20       32.36        8.68     47.93 o
  -3  11  20        0.02       17.71     43.50 o
  -2  11  20      300.87      344.15     35.26 o
  -1  11  20      139.29      189.37     35.64 o
   0  11  20        1.06       32.65     31.65 o
   1  11  20       19.42       37.09     37.04 o
   2  11  20      366.94      330.10     37.57 o
   3  11  20       43.92       49.61     58.21 o
  -7  12  20       10.30       67.39     57.38 o
  -6  12  20      140.38      138.68     55.78 o
  -5  12  20        7.38       32.73     53.22 o
  -4  12  20      258.54      256.98     54.02 o
  -3  12  20       39.00       35.51     34.58 o
  -2  12  20       52.27       76.77     34.75 o
  -1  12  20       14.52       67.34     33.81 o
   0  12  20      448.46      515.53     50.71 o
   1  12  20      155.46      158.37     37.00 o
  -3  13  20       12.42       34.04     55.04 o
  -2  13  20      457.46      522.97     39.74 o
 -13   0  21      161.31      213.01     49.69 o
 -11   0  21     1684.90     1611.53     61.20 o
  -9   0  21       13.80       20.42     38.73 o
  -7   0  21     4565.17     4461.46     70.50 o
  -5   0  21      151.72      130.81     34.19 o
  -3   0  21     2797.28     2762.92    116.20 o
   1   0  21     1119.55     1006.23     52.29 o
   3   0  21       97.83       32.86     44.70 o
   5   0  21      651.67      606.42     52.37 o
   7   0  21      177.98      167.97     53.41 o
 -13   1  21      341.78      401.54     38.12 o
 -12   1  21      429.78      519.05     37.57 o
 -11   1  21       42.06       30.93     29.17 o
 -10   1  21      105.19       96.04     30.63 o
  -9   1  21     1552.45     1454.19     29.22 o
  -8   1  21      601.16      651.65     31.60 o
  -7   1  21      136.09       93.48     25.80 o
  -6   1  21        1.63       26.63     25.56 o
  -5   1  21     3710.67     3549.92     43.45 o
  -4   1  21      450.38      443.56     32.43 o
  -3   1  21       49.22       19.88     21.41 o
  -2   1  21        6.97       58.55     20.62 o
  -1   1  21     1960.47     1924.47     41.56 o
   0   1  21       45.25       45.42     29.60 o
   1   1  21      172.91      150.91     30.50 o
   2   1  21        7.65       33.77     32.30 o
   3   1  21     1833.11     1883.55     96.43 o
   4   1  21       25.63       24.38     30.77 o
   5   1  21      335.92      302.20     39.79 o
   6   1  21       53.43       56.07     37.70 o
   7   1  21      235.66      232.30     41.46 o
   8   1  21        3.69       14.12     38.43 o
 -13   2  21       17.62       -6.11     34.05 o
 -12   2  21       51.41       95.52     51.60 o
 -11   2  21      514.55      462.15     70.97 o
 -10   2  21        1.55        3.88     25.53 o
  -9   2  21      221.37      224.00     37.25 o
  -8   2  21       11.55       37.46     25.94 o
  -7   2  21     2298.87     2244.85     40.91 o
  -6   2  21      250.70      260.88     27.48 o
  -5   2  21     1118.27     1060.63     53.03 o
  -4   2  21     1071.97     1013.29     25.87 o
  -3   2  21     2379.66     2264.04     31.98 o
  -2   2  21      251.05      216.10     21.10 o
  -1   2  21      130.96      101.36     45.95 o
   0   2  21      464.22      546.55     34.83 o
   1   2  21     1553.82     1566.66     43.28 o
   2   2  21      126.74      121.26     42.46 o
   3   2  21       60.27       58.07     32.09 o
   4   2  21      445.79      475.92     37.45 o
   5   2  21      964.73      965.58     42.26 o
   6   2  21        0.07       40.09     41.70 o
   7   2  21        1.09       30.63     37.08 o
   8   2  21      171.33      196.20     51.10 o
 -13   3  21      323.34      394.05     37.92 o
 -12   3  21      275.51      269.08     35.56 o
 -11   3  21        3.44       49.41     31.83 o
 -10   3  21      351.32      344.58     24.53 o
  -9   3  21     1894.10     1887.83     61.11 o
  -8   3  21      106.73      170.51     22.23 o
  -7   3  21       10.85       13.40     24.08 o
  -6   3  21     1884.88     1810.87     36.23 o
  -5   3  21     1619.54     1545.46     27.25 o
  -4   3  21      318.50      323.91     21.80 o
  -3   3  21        0.11       -8.89     23.56 o
  -2   3  21      583.79      607.87     23.68 o
  -1   3  21     1652.36     1563.45     55.89 o
   0   3  21      133.46      156.53     47.17 o
   1   3  21       33.98       29.21     39.22 o
   2   3  21      614.15      576.71     42.99 o
   3   3  21      328.55      357.37     34.64 o
   4   3  21       29.19       69.54     52.15 o
   5   3  21      180.50      192.25     34.93 o
   6   3  21      619.02      703.71     42.42 o
   7   3  21      304.18      305.54     53.20 o
 -13   4  21        8.36       18.77     35.16 o
 -12   4  21      135.58      163.29     26.89 o
 -11   4  21      161.81      156.05     24.96 o
 -10   4  21      707.54      671.22     34.22 o
  -9   4  21       17.10       20.55     26.33 o
  -8   4  21      362.08      391.33     39.00 o
  -7   4  21     1430.29     1420.58     53.75 o
  -6   4  21      692.75      732.22     24.58 o
  -5   4  21       37.09        0.37     19.63 o
  -4   4  21     1194.58     1088.59     24.37 o
  -3   4  21      730.56      725.23     23.47 o
  -2   4  21      503.70      512.46     22.21 o
  -1   4  21       38.74       50.71     26.80 o
   0   4  21      755.84      718.62     53.41 o
   1   4  21      824.35      842.75     54.28 o
   2   4  21       23.95       25.60     48.15 o
   3   4  21        6.81       20.09     43.01 o
   4   4  21      743.70      731.86     60.56 o
   5   4  21      111.09      107.90     56.09 o
   6   4  21       23.06       17.33     39.62 o
   7   4  21       25.39       40.61     54.71 o
 -12   5  21      304.71      297.41     28.00 o
 -11   5  21       28.18       32.95     31.31 o
 -10   5  21      210.42      224.45     24.91 o
  -9   5  21       26.92       45.44     28.33 o
  -8   5  21      541.58      528.06     33.15 o
  -7   5  21       90.83       53.28     24.13 o
  -6   5  21     1123.14     1147.24     45.18 o
  -5   5  21       35.90       48.49     19.56 o
  -3   5  21      310.84      292.54     20.98 o
  -2   5  21      872.38      871.88     30.53 o
  -1   5  21      446.75      486.36     78.56 o
   0   5  21      410.46      479.79     50.78 o
   1   5  21       48.38       55.11     45.93 o
   2   5  21     2466.21     2514.30     69.84 o
   3   5  21      584.31      581.45     52.26 o
   4   5  21      246.16      218.20     52.85 o
   5   5  21        1.97        2.08     54.10 o
   6   5  21      718.43      784.12     58.35 o
   7   5  21      223.55      268.28     66.13 o
 -12   6  21      161.52      152.50     27.65 o
 -11   6  21        0.13        8.11     28.83 o
 -10   6  21      179.51      155.49     24.79 o
  -9   6  21       19.93       18.97     27.16 o
  -8   6  21      972.70      992.41     31.91 o
  -7   6  21       15.49       47.62     44.99 o
  -6   6  21      538.33      565.01     31.13 o
  -5   6  21      173.88      170.36     29.63 o
  -4   6  21     1547.65     1539.31     38.75 o
  -3   6  21       24.20       56.88     29.39 o
  -2   6  21      257.83      267.34     31.80 o
  -1   6  21       38.17       57.79     30.92 o
   0   6  21     2548.21     2594.77     70.63 o
   1   6  21      177.37      231.16     47.55 o
   2   6  21      352.56      397.83     53.49 o
   3   6  21       20.86       79.86     54.35 o
   4   6  21      893.73      946.52     65.48 o
   5   6  21        2.12       37.18     59.15 o
   6   6  21      202.04      258.84     63.88 o
 -11   7  21       65.72       78.84     48.69 o
 -10   7  21      250.78      272.62     37.08 o
  -8   7  21      735.76      770.84     57.83 o
  -7   7  21       32.45       47.31     43.74 o
  -6   7  21      694.70      707.62     46.59 o
  -5   7  21       51.04       77.03     28.85 o
  -4   7  21      283.47      297.27     31.04 o
  -3   7  21       24.35        7.73     27.16 o
  -2   7  21      337.59      338.41     33.11 o
  -1   7  21       25.67       40.89     31.17 o
   0   7  21      813.17      853.19     35.47 o
   1   7  21      161.93      119.80     51.80 o
   2   7  21      894.85      783.59     55.21 o
   4   7  21       95.52      102.46     54.30 o
   5   7  21       13.96       -9.26     59.79 o
   6   7  21      279.71      353.72     67.38 o
 -11   8  21       79.07      135.20     52.56 o
 -10   8  21      425.13      473.64     68.39 o
  -9   8  21      121.68      112.29     53.61 o
  -8   8  21      632.25      551.94     49.13 o
  -7   8  21       37.59       17.23     52.18 o
  -6   8  21      812.48      693.43     47.75 o
  -5   8  21        3.72       65.42     37.69 o
  -4   8  21      729.95      748.20     33.07 o
  -3   8  21        0.75       18.09     29.94 o
  -2   8  21      222.83      211.21     34.71 o
  -1   8  21       52.16       -6.01     27.63 o
   0   8  21      220.83      260.60     31.47 o
   1   8  21      133.47      111.52     54.08 o
   2   8  21      492.59      460.66     56.32 o
   3   8  21        8.74        7.51     57.23 o
   4   8  21      147.57      215.89     59.25 o
   5   8  21        4.11       21.51     63.15 o
 -10   9  21      206.62      210.35     68.31 o
  -9   9  21      284.13      296.23     49.48 o
  -8   9  21      159.06      145.54     53.29 o
  -7   9  21       62.65       75.01     52.25 o
  -6   9  21      453.86      504.06     47.35 o
  -5   9  21      216.64      260.74     52.76 o
  -4   9  21        1.00       16.43     29.74 o
  -3   9  21        2.03       33.68     42.81 o
  -2   9  21      759.34      844.80     36.93 o
  -1   9  21      145.02      157.67     32.12 o
   0   9  21      188.49      205.39     32.05 o
   1   9  21        1.33       26.98     35.78 o
   2   9  21      626.19      626.10     54.74 o
   3   9  21       72.81      177.44     60.39 o
   4   9  21      122.88      216.39     63.76 o
  -9  10  21        2.08       52.78     55.42 o
  -8  10  21      191.72      143.68     57.47 o
  -7  10  21      220.52      230.92     56.80 o
  -6  10  21       52.69       36.62     48.12 o
  -5  10  21      134.00      134.64     42.74 o
  -4  10  21      171.23      200.34     32.22 o
  -3  10  21      458.40      493.36     36.49 o
  -2  10  21       51.48       34.60     33.07 o
  -1  10  21       38.20       20.29     33.78 o
   0  10  21      126.63      179.74     31.51 o
   1  10  21      391.19      452.79     38.25 o
   2  10  21      159.61      231.60     39.75 o
   3  10  21      108.88      178.13     56.69 o
  -7  11  21        4.95       -6.88     54.85 o
  -6  11  21       22.16       53.12     54.72 o
  -5  11  21       90.39       81.77     53.54 o
  -4  11  21      102.24      109.10     52.89 o
  -3  11  21      153.86      131.49     34.55 o
  -2  11  21       16.68       44.58     35.36 o
  -1  11  21      387.37      543.26     38.55 o
   0  11  21       58.48       41.19     36.06 o
   1  11  21        0.23       17.38     57.17 o
   2  11  21       11.30       57.46     53.55 o
  -5  12  21       56.04       24.82     46.50 o
  -3  12  21      211.98      265.45     53.15 o
  -2  12  21      136.15      112.17     37.08 o
  -1  12  21       47.92       44.30     35.17 o
   0  12  21        0.27       94.90     55.63 o
 -12   0  22        9.89       29.67     51.56 o
 -10   0  22     1131.10     1066.48     53.84 o
  -8   0  22       46.40       30.60     37.57 o
  -6   0  22     2691.88     2721.50     61.57 o
  -4   0  22      183.63      157.67     37.31 o
  -2   0  22     1251.94     1310.27     36.14 o
   0   0  22      856.05      830.53     54.39 o
   2   0  22      754.06      635.53     57.01 o
   4   0  22       71.87      102.68     53.61 o
   6   0  22      125.66      132.27     48.95 o
 -13   1  22       46.58       87.85     37.97 o
 -12   1  22      333.81      324.04     36.69 o
 -11   1  22      186.75      169.43     39.79 o
 -10   1  22      160.19      136.82     28.98 o
  -9   1  22       70.19       50.82     24.22 o
  -8   1  22      944.08      882.81     32.98 o
  -7   1  22      786.15      779.15     32.68 o
  -6   1  22      391.33      398.15     29.09 o
  -5   1  22       92.19      145.80     25.25 o
  -4   1  22      489.33      509.25     23.24 o
  -3   1  22      409.64      395.44     23.85 o
  -2   1  22     1451.33     1356.42     27.76 o
  -1   1  22       14.98       43.91     31.49 o
   0   1  22     1487.36     1386.77     40.96 o
   1   1  22      390.10      374.32     58.04 o
   2   1  22      789.37      714.68     35.68 o
   3   1  22       12.01       32.28     30.10 o
   4   1  22      802.42      870.72     40.71 o
   5   1  22       15.21       51.80     36.80 o
   6   1  22      615.43      571.69     43.59 o
   7   1  22       12.07        8.13     38.63 o
 -13   2  22       35.94       37.79     35.84 o
 -12   2  22       62.87       54.59     35.78 o
 -11   2  22      124.72      120.68     33.58 o
 -10   2  22      275.05      235.30     32.03 o
  -9   2  22       16.20       21.08     29.34 o
  -8   2  22       82.79       75.24     26.95 o
  -7   2  22      379.81      379.23     29.28 o
  -6   2  22     1074.47     1055.26     34.15 o
  -5   2  22      710.90      675.90     29.75 o
  -4   2  22     1039.18      970.82     25.78 o
  -3   2  22      230.19      243.82     23.47 o
  -2   2  22     1080.04     1136.89     39.93 o
  -1   2  22       15.61        1.56     45.92 o
   0   2  22     1047.10      944.43     40.36 o
   1   2  22      485.94      509.00     36.57 o
   2   2  22      425.68      445.07     36.45 o
   3   2  22       15.20       37.73     35.96 o
   4   2  22      206.04      207.41     34.29 o
   5   2  22      178.97      255.82     39.43 o
   6   2  22      164.01      161.22     38.18 o
   7   2  22       23.10       43.58     36.07 o
 -12   3  22      438.00      397.38     36.14 o
 -11   3  22       62.55       57.70     58.21 o
 -10   3  22        6.65        1.59     28.87 o
  -9   3  22      235.81      225.37     49.79 o
  -8   3  22     1659.03     1677.14     31.51 o
  -6   3  22      330.82      298.65     26.64 o
  -5   3  22     1771.07     1756.06     29.79 o
  -4   3  22     1001.02     1015.29     26.76 o
  -3   3  22       32.54       11.63     24.61 o
  -2   3  22      134.13      117.10     21.26 o
  -1   3  22      941.23      946.05     36.42 o
   0   3  22      474.86      476.87     49.48 o
   1   3  22        5.11       52.18     49.57 o
   2   3  22       68.66       42.46     35.29 o
   3   3  22      827.82      867.95     80.06 o
   4   3  22      261.83      281.38     36.52 o
   5   3  22      146.73      124.36     35.90 o
   6   3  22      125.35      154.86     40.32 o
   7   3  22      208.91      217.60     42.13 o
 -12   4  22       57.41       50.02     33.95 o
 -11   4  22      430.05      434.05     32.02 o
 -10   4  22      215.11      219.84     33.81 o
  -9   4  22      501.33      448.50     31.68 o
  -8   4  22        5.73       12.37     35.02 o
  -7   4  22      869.30      838.86     35.09 o
  -6   4  22     1165.36     1125.86     26.80 o
  -5   4  22      643.88      642.40     23.82 o
  -4   4  22        8.39        0.52     18.90 o
  -3   4  22      654.99      630.25     23.54 o
  -2   4  22      575.29      550.33     23.80 o
  -1   4  22       91.38       99.64     38.65 o
   0   4  22       38.46       59.21     41.20 o
   1   4  22     1432.00     1446.67     63.90 o
   2   4  22       27.83      100.45     52.15 o
   3   4  22        6.02       32.98     52.62 o
   4   4  22      193.58      230.60     52.96 o
   5   4  22      255.41      238.16     51.12 o
   6   4  22      139.84      156.38     56.91 o
 -12   5  22       36.57       44.56     27.53 o
 -11   5  22      247.57      232.14     30.77 o
 -10   5  22       12.60       20.77     51.30 o
  -9   5  22      573.33      569.58     31.75 o
  -8   5  22       10.36       27.61     27.27 o
  -7   5  22      192.44      186.39     27.78 o
  -6   5  22      196.79      226.62     22.02 o
  -5   5  22     2306.97     2295.71     42.99 o
  -4   5  22      353.25      355.63     31.95 o
  -3   5  22       10.02       14.12     22.26 o
  -2   5  22       85.92       80.36     20.53 o
  -1   5  22     1843.92     1903.52     30.45 o
   0   5  22      188.17      258.56     43.70 o
   1   5  22       48.97      131.01     51.16 o
   2   5  22        0.13      101.84     52.83 o
   3   5  22      914.68     1033.07     56.27 o
   4   5  22      113.08      185.04     58.02 o
   5   5  22       11.63       12.07     60.21 o
   6   5  22       14.25       51.34     60.21 o
 -11   6  22      279.47      262.95     46.83 o
 -10   6  22        0.05        9.86     51.82 o
  -9   6  22       10.67       33.33     39.86 o
  -8   6  22        8.52       28.53     48.44 o
  -7   6  22      766.11      753.93     53.48 o
  -6   6  22       42.38       24.20     25.50 o
  -5   6  22       19.61       24.30     36.88 o
  -4   6  22       13.67       14.52     30.25 o
  -3   6  22     1503.40     1594.43     55.71 o
  -2   6  22      110.19      153.52     32.53 o
  -1   6  22       19.71       39.99     28.17 o
   0   6  22      300.09      336.00     32.91 o
   1   6  22     1383.98     1387.39     58.15 o
   2   6  22       22.89      104.00     48.67 o
   3   6  22        6.13       32.79     57.03 o
   4   6  22        7.39       54.23     57.39 o
   5   6  22      528.61      630.62     64.82 o
   6   6  22        9.43       47.40     64.82 o
 -11   7  22       54.72       58.66     49.18 o
 -10   7  22       12.89       56.16     55.26 o
  -9   7  22      337.31      326.88     53.53 o
  -8   7  22       36.67       16.71     45.92 o
  -7   7  22      469.12      487.57     52.19 o
  -6   7  22      178.20      128.99     47.95 o
  -5   7  22      899.39      848.41     33.20 o
  -4   7  22       43.98       47.46     30.39 o
  -3   7  22        3.08        9.21     42.03 o
  -2   7  22       95.07       95.78     31.37 o
  -1   7  22      582.39      597.82     36.91 o
   0   7  22       56.16       78.01     30.61 o
   1   7  22      198.62      168.33     54.31 o
   2   7  22      188.45      140.38     49.95 o
   3   7  22      695.74      724.76     64.98 o
   4   7  22       68.93      115.69     54.79 o
 -10   8  22       50.86       42.64     50.90 o
  -9   8  22      496.15      580.75     59.63 o
  -8   8  22       20.49       23.38     51.84 o
  -7   8  22      288.97      252.18     44.96 o
  -6   8  22      175.17      242.75     53.95 o
  -5   8  22      252.81      259.41     30.34 o
  -4   8  22        0.42       34.02     29.67 o
  -3   8  22      638.39      661.25     35.90 o
  -2   8  22      106.85      123.01     32.10 o
  -1   8  22        1.04       14.71     47.11 o
   0   8  22        9.71       24.05     34.38 o
   1   8  22      134.54      131.24     54.96 o
   2   8  22        4.16       19.14     51.04 o
   3   8  22        8.03       51.99     60.25 o
   4   8  22      117.22      215.18     61.95 o
  -9   9  22       95.17      109.81     56.75 o
  -8   9  22      250.27      219.15     49.84 o
  -6   9  22       70.93      157.81     54.05 o
  -5   9  22      621.40      730.70     57.77 o
  -4   9  22      166.92      201.89     30.46 o
  -3   9  22       56.36       55.20     29.83 o
  -2   9  22        2.47       28.73     30.16 o
  -1   9  22      266.02      312.47     33.48 o
   0   9  22       33.91       68.18     35.35 o
   1   9  22       13.72       48.51     40.67 o
   2   9  22       65.05      128.76     50.82 o
   3   9  22      513.02      634.59     66.30 o
  -8  10  22       71.77       38.51     46.87 o
  -7  10  22      249.25      218.65     51.02 o
  -6  10  22      216.50      201.35     54.99 o
  -4  10  22      334.27      294.40     35.22 o
  -3  10  22      389.06      391.06     37.29 o
  -2  10  22      292.80      339.88     36.60 o
  -1  10  22        0.39       33.70     52.90 o
   0  10  22       94.50       87.27     35.88 o
   1  10  22      109.82      148.82     34.35 o
   2  10  22      159.74      226.20     37.43 o
  -6  11  22      149.02      156.59     47.25 o
  -5  11  22        7.45        7.26     45.27 o
  -4  11  22      272.53      270.75     49.43 o
  -3  11  22       87.84       72.03     35.32 o
  -2  11  22       56.65       78.64     37.39 o
  -1  11  22       30.61       44.23     33.96 o
   0  11  22       80.52      129.10     39.54 o
   1  11  22        1.79        2.31     55.49 o
 -11   0  23      615.76      521.04     51.98 o
  -9   0  23      421.12      399.83     42.53 o
  -7   0  23      149.50      160.91     37.12 o
  -5   0  23      997.81     1117.03     47.39 o
  -3   0  23      975.47      913.61     44.28 o
  -1   0  23     2858.48     2652.97     66.86 o
   1   0  23      247.01      257.55     43.62 o
   5   0  23      534.62      551.03     63.53 o
 -12   1  23      137.58      134.27     34.59 o
 -11   1  23       68.02       70.68     45.57 o
 -10   1  23       46.60       15.21     24.97 o
  -9   1  23      156.96      148.83     24.56 o
  -8   1  23      166.95      110.84     28.80 o
  -7   1  23      892.11      878.06     47.49 o
  -6   1  23      287.05      268.84     29.54 o
  -5   1  23     1524.44     1450.80     34.61 o
  -4   1  23      125.21       80.77     25.49 o
  -3   1  23      680.28      682.41     25.12 o
  -2   1  23       40.86       75.50     22.71 o
  -1   1  23     1313.03     1217.63     42.93 o
   0   1  23       17.34       60.53     34.82 o
   1   1  23      887.58      886.66     42.11 o
   2   1  23        1.32       33.41     32.97 o
   3   1  23      597.99      593.55     37.59 o
   4   1  23        6.93       20.11     38.58 o
   5   1  23      122.42      147.90     39.82 o
   6   1  23       33.22       79.37     40.57 o
 -12   2  23        1.72       46.17     46.97 o
 -11   2  23      167.70      128.64     42.56 o
 -10   2  23       13.51       41.96     30.55 o
  -9   2  23        2.22       31.51     28.77 o
  -8   2  23       22.84        4.60     28.18 o
  -7   2  23      814.93      797.25     32.76 o
  -6   2  23      247.96      239.45     26.83 o
  -5   2  23      435.06      484.80     29.79 o
  -4   2  23        0.05        4.65     39.49 o
  -3   2  23     1095.66     1034.09     53.01 o
  -2   2  23      252.93      238.72     22.79 o
  -1   2  23     1093.98     1069.91     95.82 o
   0   2  23        4.37       15.81     43.37 o
   1   2  23      815.18      745.10     39.24 o
   2   2  23      566.35      602.17     36.64 o
   3   2  23       67.97       50.50     43.74 o
   4   2  23      173.65      212.55     39.86 o
   5   2  23      344.83      371.97     41.62 o
   6   2  23      134.73      183.64     46.90 o
 -12   3  23       38.71       32.83     35.55 o
 -11   3  23      179.42      232.81     41.99 o
 -10   3  23        1.49        3.64     23.19 o
  -9   3  23      515.90      453.16     31.43 o
  -8   3  23      419.02      439.72     24.60 o
  -7   3  23     1240.45     1261.95     35.14 o
  -6   3  23       92.39       89.84     27.29 o
  -5   3  23      308.25      310.88     23.61 o
  -4   3  23      308.73      329.35     23.72 o
  -3   3  23      330.87      346.44     23.66 o
  -2   3  23       29.61       10.63     21.16 o
  -1   3  23      388.83      333.97     31.98 o
   0   3  23      497.37      624.41     55.11 o
   1   3  23      109.36      129.06     45.37 o
   2   3  23      106.63      114.88     43.69 o
   3   3  23      159.38      153.57     57.18 o
   4   3  23      228.76      267.19     59.73 o
   5   3  23      113.85       99.61     40.33 o
   6   3  23      135.09      110.69     53.12 o
 -12   4  23       43.62       40.75     32.93 o
 -11   4  23      107.76       81.69     44.19 o
 -10   4  23      928.10      948.07     30.28 o
  -9   4  23      189.63      207.25     32.24 o
  -8   4  23       48.25       40.31     34.58 o
  -7   4  23      162.02      190.65     27.62 o
  -6   4  23     1674.62     1705.33     32.05 o
  -5   4  23      829.09      878.65     25.78 o
  -4   4  23      125.44      109.48     20.38 o
  -3   4  23      111.81       81.67     21.47 o
  -2   4  23      927.02      905.00     26.86 o
  -1   4  23      314.03      308.24     32.81 o
   0   4  23       20.95       41.86     49.67 o
   1   4  23      456.66      482.29     51.70 o
   2   4  23      534.70      574.31     51.04 o
   3   4  23      103.49      145.11     55.81 o
   4   4  23       97.67      120.74     49.78 o
   5   4  23      161.85      170.57     58.94 o
   6   4  23      228.97      279.52     59.06 o
 -11   5  23       34.67       -2.77     42.16 o
  -9   5  23       75.00       65.66     29.98 o
  -8   5  23      743.40      745.29     34.48 o
  -7   5  23        3.61       10.30     25.16 o
  -6   5  23       66.54       39.67     28.65 o
  -5   5  23      170.09      199.77     31.57 o
  -4   5  23     1942.86     1973.17     92.81 o
  -3   5  23       96.97       89.70     28.79 o
  -2   5  23       61.60       61.45     27.84 o
  -1   5  23       59.43      110.11     22.77 o
   0   5  23     1776.33     1827.74     63.55 o
   1   5  23       11.31      100.35     53.90 o
   2   5  23        7.33       48.96     55.51 o
   3   5  23      152.99      200.10     55.18 o
   4   5  23      488.01      611.71     65.03 o
   5   5  23       98.52      143.82     62.32 o
 -10   6  23      202.96      214.96     52.06 o
  -8   6  23        0.21       18.73     42.80 o
  -7   6  23        6.73       12.71     46.23 o
  -6   6  23      315.98      320.92     31.72 o
  -5   6  23      141.45      158.33     28.60 o
  -3   6  23        4.43       28.13     28.31 o
  -2   6  23     1231.18     1335.71     53.61 o
  -1   6  23        0.44       31.94     30.86 o
   0   6  23       93.15      116.96     32.54 o
   1   6  23       25.15       83.35     46.70 o
   2   6  23      981.16      897.04     57.10 o
   3   6  23        8.44       72.09     59.03 o
   4   6  23       36.85       29.88     52.73 o
   5   6  23        6.71       70.50     54.73 o
 -10   7  23       59.38       76.17     46.34 o
  -9   7  23       54.58       63.12     53.56 o
  -8   7  23      249.54      195.06     51.52 o
  -6   7  23      113.87      135.65     50.14 o
  -5   7  23        1.89        6.60     27.82 o
  -4   7  23     1085.12     1020.78     38.03 o
  -3   7  23       78.21       66.72     30.75 o
  -2   7  23       18.58       26.92     30.12 o
  -1   7  23       15.36       55.83     31.40 o
   0   7  23      432.08      422.31     36.62 o
   1   7  23       21.73       26.61     53.22 o
   2   7  23        9.04        2.37     52.96 o
   3   7  23       30.41       58.12     58.43 o
   4   7  23      488.95      536.20     58.53 o
  -9   8  23       50.55      115.91     48.11 o
  -8   8  23       16.06       -2.32     48.31 o
  -7   8  23        0.14        0.56     53.28 o
  -6   8  23      607.49      630.52     55.35 o
  -5   8  23       77.07      130.28     42.02 o
  -4   8  23       11.04       27.94     30.93 o
  -3   8  23       27.19       28.27     33.03 o
  -2   8  23      297.11      317.18     35.67 o
  -1   8  23      268.53      231.43     35.29 o
   0   8  23       20.68        8.79     50.90 o
   1   8  23       26.81       -2.49     54.93 o
   2   8  23      304.51      286.29     56.10 o
   3   8  23       27.26        0.27     61.60 o
  -8   9  23      142.89      184.73     59.81 o
  -7   9  23      353.66      346.00     59.52 o
  -6   9  23       62.43       71.60     51.59 o
  -5   9  23       69.99       98.72     45.62 o
  -4   9  23      739.73      702.25     35.55 o
  -3   9  23        5.65       21.09     30.49 o
  -2   9  23      120.10      120.70     32.28 o
  -1   9  23       49.84       78.87     36.61 o
   0   9  23      279.96      309.60     35.52 o
   1   9  23        3.63       23.39     37.79 o
   2   9  23       11.34       32.57     52.32 o
  -7  10  23       86.92      101.27     57.82 o
  -6  10  23      124.81      167.43     57.78 o
  -5  10  23      220.23      217.61     57.92 o
  -4  10  23        2.69       70.57     53.65 o
  -3  10  23      104.57      128.61     36.60 o
  -2  10  23      252.32      291.43     37.68 o
  -1  10  23        2.71       14.47     36.59 o
   0  10  23        0.38        1.37     48.89 o
   1  10  23      437.81      494.83     44.52 o
  -4  11  23       88.59      144.98     47.74 o
  -3  11  23       29.24       19.51     35.85 o
  -2  11  23       75.27       45.05     37.59 o
 -12   0  24      697.36      800.70     56.30 o
 -10   0  24      379.13      296.54     44.96 o
  -8   0  24      429.21      367.43     41.95 o
  -6   0  24      293.22      258.28     38.45 o
  -4   0  24       99.10      126.39     38.42 o
  -2   0  24      163.19      158.75     51.18 o
   0   0  24      256.84      155.21     50.52 o
   2   0  24      962.65      924.83     59.75 o
   6   0  24      268.81      299.57     66.44 o
 -12   1  24      253.10      235.86     36.56 o
 -11   1  24      117.89      108.51     47.38 o
 -10   1  24       70.61       80.85     30.76 o
  -9   1  24        0.88       20.37     22.54 o
  -8   1  24       58.89       40.00     28.72 o
  -7   1  24      237.83      270.38     33.54 o
  -6   1  24      560.08      554.77     30.74 o
  -5   1  24       36.11       34.25     26.02 o
  -4   1  24      907.95      886.25     32.85 o
  -3   1  24       22.75       36.90     26.70 o
  -2   1  24      146.95      146.62     22.63 o
  -1   1  24      104.83      125.39     32.68 o
   0   1  24      790.60      731.29     40.13 o
   1   1  24       17.35       42.22     35.97 o
   2   1  24       42.29       12.20     35.84 o
   3   1  24       27.83       30.73     36.54 o
   4   1  24     1390.14     1428.86     48.04 o
   5   1  24        7.92       37.87     39.39 o
   6   1  24       52.05       55.22     44.30 o
 -12   2  24      253.02      269.55     37.38 o
 -11   2  24        0.06        6.41     45.50 o
 -10   2  24      203.55      171.05     31.97 o
  -9   2  24       17.51       13.97     22.64 o
  -8   2  24       55.71       72.53     26.81 o
  -7   2  24      210.66      195.17     32.35 o
  -6   2  24      358.80      379.13     38.09 o
  -5   2  24      191.47      199.62     28.02 o
  -4   2  24        1.00        1.95     25.94 o
  -3   2  24       17.22       28.71     22.78 o
  -2   2  24      468.26      475.19     26.50 o
  -1   2  24      150.00      138.51     28.95 o
   0   2  24       66.68       84.74     46.63 o
   1   2  24      176.37      166.86     34.62 o
   2   2  24     1145.13     1137.85     46.87 o
   3   2  24      667.65      687.00     45.10 o
   4   2  24        0.44        7.38     36.80 o
   5   2  24      181.58      161.64     42.68 o
 -11   3  24      254.14      240.63     36.28 o
 -10   3  24      276.25      332.91     33.61 o
  -9   3  24       11.95       35.05     40.88 o
  -8   3  24      554.23      551.22     26.71 o
  -7   3  24      388.49      417.49     45.06 o
  -6   3  24      344.45      338.62     53.42 o
  -5   3  24      392.68      342.53     24.92 o
  -4   3  24      362.91      329.49     24.64 o
  -3   3  24      508.79      538.89     24.75 o
  -2   3  24      136.51      132.53     23.26 o
  -1   3  24      123.19      123.56     22.77 o
   0   3  24      739.74      654.63     51.13 o
   1   3  24      681.58      717.30     60.06 o
   2   3  24       73.15       63.44     56.01 o
   3   3  24       79.27      148.02     56.60 o
   4   3  24      205.20      226.02     59.90 o
   5   3  24      202.62      223.81     40.56 o
 -11   4  24        2.15        1.61     43.13 o
 -10   4  24      207.79      197.46     26.99 o
  -9   4  24      963.94      957.96     36.62 o
  -8   4  24      259.05      299.70     31.62 o
  -7   4  24       21.47       38.48     28.04 o
  -6   4  24       53.28      111.80     47.87 o
  -5   4  24      437.62      470.40     24.58 o
  -4   4  24       36.04       30.87     21.30 o
  -3   4  24       30.74       14.36     22.13 o
  -2   4  24      335.41      315.50     23.42 o
  -1   4  24      969.35      949.87     27.82 o
   0   4  24       74.64      102.94     49.29 o
   1   4  24       53.52       65.13     50.23 o
   2   4  24      410.64      520.86     58.28 o
   3   4  24      336.59      387.44     51.27 o
   4   4  24       10.64       60.60     60.85 o
   5   4  24      127.68      189.37     64.38 o
 -11   5  24      491.54      455.53     49.03 o
 -10   5  24       14.71        6.96     52.44 o
  -9   5  24       11.41       39.59     48.64 o
  -8   5  24       39.89       44.38     47.74 o
  -7   5  24     1039.48     1039.51     61.29 o
  -6   5  24        0.30       -2.30     39.01 o
  -5   5  24        0.42        1.37     30.51 o
  -4   5  24        1.67       48.69     31.00 o
  -3   5  24     1034.88     1012.97     38.44 o
  -2   5  24       24.88       15.82     29.40 o
  -1   5  24       62.09      106.54     29.85 o
   0   5  24      293.89      439.21     36.10 o
   1   5  24      479.95      609.65     55.87 o
   2   5  24       55.44       79.93     51.95 o
   3   5  24      192.41      208.38     62.08 o
   4   5  24       60.77      152.32     56.47 o
 -10   6  24        0.29       18.43     51.45 o
  -9   6  24      210.68      181.17     49.01 o
  -8   6  24       26.54       22.58     50.61 o
  -7   6  24      169.12      184.90     42.20 o
  -6   6  24       14.69       53.81     49.01 o
  -5   6  24      404.57      410.84     57.93 o
  -4   6  24       92.72       64.81     32.42 o
  -3   6  24       50.54       69.39     32.47 o
  -2   6  24        1.85       43.43     31.22 o
  -1   6  24      483.95      582.37     37.39 o
   0   6  24       26.63       60.03     33.80 o
   1   6  24      454.54      391.11     56.71 o
   2   6  24       32.56      105.70     53.67 o
   3   6  24      569.27      714.16     63.95 o
   4   6  24        0.04       52.30     52.94 o
  -8   7  24        2.42       -8.78     48.56 o
  -7   7  24      555.64      616.48     59.48 o
  -6   7  24       33.19        0.01     44.32 o
  -5   7  24        0.38        1.46     41.06 o
  -4   7  24       59.89       79.46     32.64 o
  -3   7  24      715.16      717.07     37.96 o
  -2   7  24       48.84       57.90     34.49 o
  -1   7  24       59.46       79.56     35.22 o
   0   7  24       76.50      109.23     32.19 o
   1   7  24      623.17      655.54     63.83 o
   2   7  24        1.69       28.86     58.51 o
   3   7  24       57.55       53.65     56.79 o
  -8   8  24       98.85       66.78     55.60 o
  -7   8  24       11.31        3.38     49.17 o
  -6   8  24       52.98      131.51     44.58 o
  -5   8  24      249.46      302.01     49.91 o
  -4   8  24      162.82      175.32     34.22 o
  -3   8  24       29.81       25.79     34.05 o
  -2   8  24        1.55       33.68     32.39 o
  -1   8  24       86.20      105.80     33.20 o
   0   8  24       33.75       60.13     37.49 o
   1   8  24       58.65       25.50     38.96 o
   2   8  24        6.45       29.91     56.75 o
  -7   9  24      170.13      150.30     48.14 o
  -6   9  24      150.24      175.22     47.90 o
  -5   9  24       70.51       88.27     45.43 o
  -4   9  24      187.36      195.20     32.75 o
  -3   9  24      124.44      153.66     34.00 o
  -2   9  24       36.41       56.49     35.31 o
  -1   9  24      143.01      147.03     36.99 o
   0   9  24       60.39       84.46     37.69 o
   1   9  24      206.74      260.55     39.55 o
  -5  10  24      140.17      139.71     54.01 o
  -4  10  24        1.27       11.37     53.67 o
  -3  10  24        1.43        2.13     36.91 o
  -2  10  24      419.47      413.49     37.88 o
  -1  10  24       97.60      137.76     40.49 o
 -11   0  25       92.97      134.91     50.89 o
  -9   0  25      379.40      292.83     47.37 o
  -7   0  25      229.66      232.66     40.11 o
  -5   0  25     1208.52     1203.92     49.78 o
  -3   0  25       16.83        5.14     38.33 o
  -1   0  25      455.50      393.98     32.57 o
   1   0  25       99.88       32.06     49.90 o
   3   0  25      793.08      807.33     57.83 o
   5   0  25        8.05       -7.55     53.12 o
 -11   1  25      114.93      104.36     34.79 o
 -10   1  25       44.30       33.49     37.42 o
  -9   1  25        0.95        6.52     29.58 o
  -8   1  25        5.01       25.68     28.52 o
  -7   1  25      241.26      265.10     30.13 o
  -6   1  25      349.95      367.03     39.98 o
  -5   1  25       11.33       26.35     26.31 o
  -4   1  25        4.36       14.57     27.69 o
  -3   1  25     1099.48     1072.85     37.05 o
  -2   1  25       45.33       37.91     25.79 o
   0   1  25        1.76        1.63     52.99 o
   1   1  25     1328.08     1247.28     47.96 o
   2   1  25       79.12       48.73     36.46 o
   3   1  25      215.77      201.93     38.31 o
   4   1  25        4.97       17.63     42.72 o
   5   1  25      533.23      602.34     42.79 o
 -11   2  25       71.58       61.67     34.58 o
 -10   2  25        3.03       35.27     47.53 o
  -9   2  25      225.58      221.16     26.06 o
  -8   2  25        0.18       19.63     29.77 o
  -7   2  25        2.11       26.92     28.40 o
  -6   2  25      100.99      142.83     28.77 o
  -5   2  25     1049.76     1087.86     35.30 o
  -4   2  25      343.34      329.49     25.88 o
  -3   2  25       18.69        3.70     23.11 o
  -2   2  25       31.71       43.01     23.71 o
  -1   2  25      854.08      893.89     28.70 o
   0   2  25      258.01      267.86     55.87 o
   1   2  25       16.26       24.24     33.70 o
   2   2  25       35.15       91.06     39.35 o
   3   2  25      816.30      886.15     44.81 o
   4   2  25       99.26      107.61     66.35 o
   5   2  25       13.43       23.30     42.27 o
 -11   3  25      370.70      369.33     38.03 o
 -10   3  25       92.43       93.70     34.46 o
  -9   3  25       71.86       54.05     37.31 o
  -8   3  25        9.38        7.91     23.24 o
  -7   3  25      935.33      988.35     36.71 o
  -6   3  25      147.85      193.40     30.75 o
  -5   3  25        3.48       15.81     46.29 o
  -4   3  25      312.99      291.20     24.41 o
  -3   3  25     1073.33     1125.33     42.88 o
  -2   3  25       85.27      102.97     24.09 o
  -1   3  25       95.22      110.67     25.77 o
   0   3  25      134.50      187.10     55.67 o
   1   3  25      399.03      379.81     50.58 o
   2   3  25      133.60       96.29     48.44 o
   3   3  25       60.57      120.12     56.42 o
   4   3  25      211.29      200.47     61.82 o
 -10   4  25      102.15       63.90     32.77 o
  -9   4  25      149.85      180.15     59.10 o
  -8   4  25      723.88      761.22     35.00 o
  -7   4  25        6.26       37.27     36.26 o
  -6   4  25      150.60      146.64     51.00 o
  -5   4  25      397.15      431.04     32.71 o
  -4   4  25      682.81      748.47     46.82 o
  -3   4  25        9.04        7.22     26.53 o
  -2   4  25       86.34      102.05     24.97 o
  -1   4  25      743.18      833.35     29.97 o
   0   4  25      295.33      309.56     54.79 o
   1   4  25      233.03      188.39     56.90 o
   2   4  25      149.26      156.63     58.41 o
   3   4  25      127.99      209.06     62.20 o
   4   4  25      216.98      241.36     60.49 o
 -10   5  25      373.52      344.11     57.56 o
  -9   5  25        0.19        0.32     53.07 o
  -8   5  25      196.59      224.96     47.99 o
  -7   5  25       78.78      128.24     52.01 o
  -6   5  25      763.72      769.42     35.74 o
  -5   5  25       56.93       71.20     32.63 o
  -4   5  25      293.66      227.83     31.54 o
  -3   5  25      267.84      353.93     36.80 o
  -2   5  25      568.33      589.48     37.26 o
  -1   5  25        0.01       33.40     33.81 o
   0   5  25      309.42      349.86     33.86 o
   1   5  25      173.78      281.55     54.84 o
   2   5  25      324.64      374.25     55.73 o
   3   5  25        0.71       50.81     57.44 o
  -8   6  25      200.52      201.91     46.75 o
  -7   6  25        0.15       50.46     50.65 o
  -6   6  25      272.00      308.25     52.45 o
  -5   6  25        5.09       14.90     29.61 o
  -4   6  25      141.96      173.24     33.01 o
  -3   6  25       64.50       29.32     32.92 o
  -2   6  25      292.08      377.14     37.85 o
  -1   6  25       52.06      126.31     34.68 o
   0   6  25      391.98      483.22     39.45 o
   1   6  25       73.00       32.10     59.15 o
   2   6  25      336.50      336.77     64.03 o
   3   6  25        6.45       56.92     53.60 o
  -8   7  25       33.92       35.85     55.77 o
  -7   7  25       15.37       10.78     50.40 o
  -6   7  25      692.04      728.15     52.09 o
  -5   7  25        2.85       -1.05     32.08 o
  -4   7  25      115.27      109.72     34.56 o
  -3   7  25       28.89       50.56     49.06 o
  -2   7  25      276.24      321.26     35.50 o
  -1   7  25       20.64       21.78     33.23 o
   0   7  25      121.74      142.39     38.83 o
   1   7  25       39.64       52.11     39.78 o
   2   7  25      425.02      477.03     67.06 o
  -7   8  25      181.45      212.46     49.70 o
  -6   8  25      158.57      117.06     50.94 o
  -5   8  25       18.70       38.37     49.83 o
  -4   8  25      119.58      168.05     34.52 o
  -3   8  25      182.35      176.23     33.83 o
  -2   8  25      201.21      229.77     39.52 o
  -1   8  25        3.51       36.49     36.51 o
   0   8  25      198.93      227.17     40.04 o
   1   8  25        0.01       14.60     60.43 o
  -6   9  25      180.35      173.63     54.33 o
  -5   9  25        4.86       23.22     48.09 o
  -4   9  25      279.59      310.06     35.22 o
  -3   9  25       47.93       68.57     36.92 o
  -2   9  25       59.25       43.97     36.86 o
  -1   9  25        1.77       50.57     51.99 o
 -10   0  26       39.46       53.01     32.40 o
  -8   0  26      343.57      342.78     45.09 o
  -6   0  26       89.03       71.10     41.60 o
  -4   0  26      593.91      628.46     45.97 o
  -2   0  26       54.66       18.83     30.69 o
   0   0  26      677.91      732.82     59.87 o
   2   0  26        0.95       -9.93     48.71 o
   4   0  26      241.29      297.78     67.63 o
 -10   1  26      249.15      202.35     43.59 o
  -9   1  26       44.53       56.87     30.33 o
  -8   1  26       92.21       74.85     29.50 o
  -7   1  26       11.99        5.87     39.44 o
  -6   1  26      694.35      728.27     33.36 o
  -5   1  26      129.40      122.37     26.82 o
  -4   1  26        4.45       27.41     37.48 o
  -3   1  26        0.06       25.87     24.62 o
  -2   1  26      537.18      573.64     33.07 o
  -1   1  26       19.68       27.39     24.82 o
   0   1  26       23.07       -8.48     45.58 o
   1   1  26        0.30       31.25     39.18 o
   2   1  26      212.20      226.35     37.94 o
   3   1  26        0.33        2.36     56.56 o
   4   1  26       30.17       31.88     45.40 o
 -10   2  26        0.94       -0.27     45.86 o
  -9   2  26       10.26        3.72     24.86 o
  -8   2  26      402.57      469.33     33.99 o
  -7   2  26       58.88       85.32     30.58 o
  -6   2  26        1.05       29.13     29.18 o
  -5   2  26       36.38       50.64     28.69 o
  -4   2  26      593.68      619.34     27.30 o
  -3   2  26       41.23       45.80     24.89 o
  -2   2  26       81.47       56.77     26.99 o
  -1   2  26       84.77      116.41     25.62 o
   0   2  26      392.18      376.75     56.87 o
   1   2  26       30.21       26.81     55.31 o
   2   2  26       51.05       51.52     40.73 o
   3   2  26      133.84       97.69     44.45 o
   4   2  26      389.12      402.59     45.36 o
 -10   3  26      636.97      677.98     38.84 o
  -9   3  26       39.57       61.28     33.46 o
  -8   3  26        1.36       15.53     47.11 o
  -7   3  26      452.21      496.89     48.77 o
  -6   3  26     1344.79     1432.16     86.33 o
  -5   3  26      627.71      652.94     33.82 o
  -4   3  26      105.91      133.02     24.96 o
  -3   3  26      167.78      178.75     25.79 o
  -2   3  26      462.63      469.73     27.75 o
  -1   3  26       49.62       78.21     26.36 o
   0   3  26        8.70       -6.51     47.33 o
   1   3  26      166.74      243.75     60.67 o
   2   3  26       28.99       61.26     60.92 o
   3   3  26       44.47       89.51     60.74 o
 -10   4  26       16.47       26.95     58.06 o
  -9   4  26      352.47      316.74     51.54 o
  -8   4  26      466.49      449.85     60.01 o
  -7   4  26      298.43      325.51     48.47 o
  -6   4  26       59.59       64.25     53.08 o
  -5   4  26      552.03      570.78     34.52 o
  -4   4  26      536.40      571.73     38.48 o
  -3   4  26      347.19      314.53     37.24 o
  -2   4  26       33.90       62.05     32.69 o
  -1   4  26      369.17      368.63     27.21 o
   0   4  26       26.11       37.95     36.47 o
   1   4  26       97.67      146.47     50.85 o
   2   4  26       34.77       56.39     52.07 o
   3   4  26       80.97      107.75     59.51 o
  -9   5  26      284.98      220.94     49.30 o
  -7   5  26      120.81      186.84     49.64 o
  -6   5  26      122.41      135.40     48.36 o
  -5   5  26      364.48      422.79     37.41 o
  -4   5  26       10.70       30.89     45.47 o
  -3   5  26      193.04      201.14     41.17 o
  -2   5  26       78.69      122.52     34.16 o
  -1   5  26       18.35       54.76     36.82 o
   0   5  26        4.12       47.03     35.67 o
   1   5  26      292.56      298.42     63.19 o
   2   5  26       31.05      106.12     62.19 o
  -8   6  26       53.98       83.08     51.04 o
  -7   6  26      257.65      312.01     57.36 o
  -6   6  26       68.97      126.36     52.24 o
  -5   6  26      487.09      508.94     35.33 o
  -4   6  26       79.86       73.59     31.92 o
  -3   6  26      113.11      125.18     33.20 o
  -2   6  26        0.57       52.12     33.11 o
  -1   6  26      590.29      717.16     41.48 o
   0   6  26        5.51       45.45     35.26 o
   1   6  26      150.20      183.92     58.89 o
   2   6  26        9.85      159.66     64.23 o
  -7   7  26       92.58      105.82     46.52 o
  -6   7  26        5.82       63.70     45.14 o
  -5   7  26      641.11      691.68     55.04 o
  -4   7  26       52.98       47.73     33.14 o
  -3   7  26      321.80      290.18     34.66 o
  -2   7  26       62.47      115.99     37.65 o
  -1   7  26      215.93      248.76     37.99 o
   0   7  26        1.35       58.97     58.61 o
   1   7  26       52.55       85.91     39.76 o
  -5   8  26      356.08      395.93     55.06 o
  -4   8  26        9.63       54.24     33.34 o
  -3   8  26       77.27      114.91     36.28 o
  -2   8  26        1.19       23.20     38.62 o
  -1   8  26       78.50      107.24     37.14 o
  -9   0  27       45.05       61.29     46.95 o
  -7   0  27      562.81      633.27     50.33 o
  -5   0  27       65.77       32.80     41.94 o
  -3   0  27      346.56      403.91     43.99 o
  -1   0  27       89.88       45.40     32.84 o
   1   0  27      522.87      498.66     65.41 o
   3   0  27      332.59      269.81     66.53 o
 -10   1  27       97.93      144.84     51.14 o
  -9   1  27      119.55      129.95     33.22 o
  -8   1  27       54.10       27.85     33.71 o
  -7   1  27        0.91       52.15     28.97 o
  -6   1  27       28.31       61.45     32.36 o
  -5   1  27      484.02      480.39     32.23 o
  -4   1  27       39.91       45.66     29.38 o
  -3   1  27      251.83      210.70     30.87 o
  -2   1  27        1.73       18.53     30.47 o
  -1   1  27      660.27      679.08     32.66 o
   0   1  27       41.84       15.60     36.15 o
   1   1  27      227.67      198.99     44.12 o
   2   1  27        9.17       25.43     41.67 o
   3   1  27      142.45      176.99     50.04 o
  -9   2  27       21.13       28.96     26.51 o
  -8   2  27       63.39       88.10     30.49 o
  -7   2  27      225.52      258.97     33.23 o
  -6   2  27       38.94       43.74     30.87 o
  -5   2  27       40.78       37.04     28.36 o
  -4   2  27       41.45       60.99     29.70 o
  -3   2  27      197.75      244.41     32.27 o
  -2   2  27        8.23       22.49     29.78 o
  -1   2  27      382.69      381.23     28.78 o
   0   2  27      104.51       75.82     50.22 o
   1   2  27      354.48      367.30     63.15 o
   2   2  27       19.12       76.85     63.05 o
  -9   3  27      653.48      737.59     38.33 o
  -8   3  27        8.14       37.59     33.12 o
  -7   3  27        7.37       46.73     44.95 o
  -6   3  27      239.99      325.95     54.00 o
  -5   3  27      498.78      546.52     32.57 o
  -4   3  27        9.42        7.93     25.84 o
  -3   3  27       52.45       31.81     25.95 o
  -2   3  27      327.06      327.52     41.61 o
  -1   3  27      271.11      316.52     27.91 o
   0   3  27       38.50       21.09     37.67 o
   1   3  27      165.50      110.10     51.26 o
   2   3  27      285.37      274.81     55.25 o
  -9   4  27       22.48       -4.63     53.31 o
  -8   4  27      588.95      606.18     62.81 o
  -7   4  27      191.48      160.95     48.25 o
  -6   4  27      153.94      144.70     55.88 o
  -5   4  27       21.73       43.16     33.37 o
  -4   4  27      276.73      274.30     34.21 o
  -3   4  27      157.64      147.25     34.85 o
  -2   4  27       36.48       54.35     35.64 o
  -1   4  27      160.25      192.49     36.15 o
   0   4  27      500.29      526.58     45.43 o
   1   4  27      105.73       48.36     62.62 o
   2   4  27       47.50       52.39     63.99 o
  -8   5  27       41.37        8.16     54.84 o
  -7   5  27        5.03       23.12     47.66 o
  -6   5  27      438.37      465.33     53.39 o
  -5   5  27       29.66       35.78     35.90 o
  -4   5  27      183.05      175.39     36.56 o
  -3   5  27       54.29       83.20     37.49 o
  -2   5  27      776.63      831.18     73.15 o
  -1   5  27        0.16       34.25     32.85 o
   0   5  27       11.10       27.40     39.75 o
   1   5  27      270.51      333.58     56.54 o
  -7   6  27        0.25       89.09     56.38 o
  -6   6  27        6.24       34.54     53.06 o
  -5   6  27        1.83        1.89     35.01 o
  -4   6  27      548.09      540.85     39.57 o
  -3   6  27       33.71       41.99     36.34 o
  -2   6  27        4.64       41.42     48.04 o
  -1   6  27      110.12      126.48     38.16 o
   0   6  27      436.28      533.91     40.06 o
  -5   7  27       11.47       31.43     46.94 o
  -4   7  27      189.92      244.20     37.77 o
  -3   7  27        1.84        8.52     52.12 o
  -2   7  27      424.12      515.06     75.57 o
  -8   0  28      153.06      148.99     49.13 o
  -6   0  28      308.42      334.23     47.49 o
  -4   0  28      472.20      480.35     46.00 o
  -2   0  28      280.62      353.14     45.19 o
   0   0  28       87.43       98.50     55.02 o
  -8   1  28       56.92       51.40     33.08 o
  -7   1  28        4.59       17.60     41.72 o
  -6   1  28       94.57      107.77     30.54 o
  -5   1  28       63.68      101.19     32.06 o
  -4   1  28      123.76      163.70     31.27 o
  -3   1  28        0.65       22.32     30.83 o
  -2   1  28      209.34      269.86     28.35 o
  -1   1  28       37.43       87.40     30.93 o
   0   1  28      189.12      181.34     37.65 o
   1   1  28        5.16       14.76     62.65 o
  -8   2  28      129.07      101.51     47.05 o
  -7   2  28       48.41       73.10     32.61 o
  -6   2  28       66.53      111.46     32.07 o
  -5   2  28      120.84      147.89     31.11 o
  -4   2  28      472.09      448.18     34.21 o
  -3   2  28       57.82       49.25     28.28 o
  -2   2  28      151.47      129.81     27.82 o
  -1   2  28       11.10       27.46     32.40 o
   0   2  28      279.67      299.92     38.19 o
   1   2  28      187.13      220.98     55.10 o
  -8   3  28      220.79      146.44     58.50 o
  -6   3  28       27.20       44.24     53.10 o
  -5   3  28      173.26      259.94     51.64 o
  -4   3  28      246.93      240.31     35.95 o
  -3   3  28       15.54       13.18     27.01 o
  -2   3  28      215.16      228.03     28.30 o
  -1   3  28      252.68      300.05     29.04 o
   0   3  28      184.57      206.77     30.77 o
   1   3  28       15.13       27.07     61.88 o
  -7   4  28      787.61      862.29     58.27 o
  -6   4  28       76.90       77.11     55.77 o
  -4   4  28       10.44       27.36     52.14 o
  -3   4  28      675.25      715.46     41.90 o
  -2   4  28      125.38      174.26     40.02 o
  -1   4  28       49.41       62.96     35.77 o
   0   4  28      145.17      142.51     40.48 o
  -6   5  28       17.40       56.76     46.67 o
  -5   5  28      320.02      346.29     37.74 o
  -4   5  28       64.36       74.82     35.93 o
  -2   5  28      116.55      212.05     41.29 o
  -1   5  28      530.13      650.01     47.99 o
  -4   6  28        2.72       17.62     37.77 o
  -3   6  28      424.76      419.49     40.31 o
  -7   0  29      526.22      536.82     53.51 o
  -5   0  29      252.20      266.69     48.15 o
  -3   0  29      421.22      496.07     50.61 o
  -1   0  29       90.61      146.35     46.36 o
  -7   1  29      144.11      185.39     33.19 o
  -6   1  29        0.15       22.18     32.27 o
  -5   1  29      569.84      624.83     36.79 o
  -4   1  29       39.05       88.92     32.98 o
  -3   1  29       94.76      147.25     33.18 o
  -2   1  29       12.63       37.71     27.76 o
  -1   1  29      198.34      206.87     32.21 o
  -6   2  29      182.40      196.19     48.32 o
  -5   2  29       74.19       71.52     33.45 o
  -4   2  29       78.59       89.49     32.99 o
  -3   2  29      383.34      405.76     30.51 o
  -2   2  29       13.06       61.35     33.23 o
  -1   2  29        2.31       27.05     34.47 o
  -6   3  29      263.68      163.63     54.44 o
  -5   3  29      199.72      201.59     55.46 o
  -4   3  29      193.97      191.06     39.78 o
  -3   3  29      239.96      273.16     40.37 o
  -2   3  29       60.60       85.98     42.32 o
[truncated: 102 more chars]
